# Supplementary material for: FAMeDB: A Curated Database for the Analysis of Fungal Aromatic Compound Metabolism
Source: Comput Struct Biotechnol J. 2026 Apr 20;35(1):0049. doi: 10.34133/csbj.0049 (PMC13094099; doi:10.34133/csbj.0049)
Supplement: Supplementary 1 — Figs S1 to S9 Tables S1 to S6 [file csbj.0049.f1.zip]

Archive with 2 entries (2 files):
- FAMeDB_supplementary_figures_R1.pdf
- FAMeDB_supplementary_tables_R1.xlsx
