# Supplementary material for: FAMeDB: A Curated Database for the Analysis of Fungal Aromatic Compound Metabolism
Source: Comput Struct Biotechnol J. 2026 Apr 20;35(1):0049. doi: 10.34133/csbj.0049 (PMC13094099; doi:10.34133/csbj.0049)
Supplement: Supplementary 1 — Figs S1 to S9 Tables S1 to S6 [file csbj.0049.f1.zip › FAMeDB_supplementary_tables_R1.xlsx]

## Sheet: Table.S1
Table S1. Accession numbers of the 150 random fungal genomes used for orthology analyis.
Acc. No.	Species name	Phylum
GCA_905337325.1	Alectoria fallacina	Ascomycota
GCF_023758015.1	Alternaria viburni	Ascomycota
GCA_022836615.1	Annulohypoxylon bovei	Ascomycota
GCA_022496965.1	Annulohypoxylon nitens	Ascomycota
GCA_039105305.1	Apiospora arundinis	Ascomycota
GCF_038363925.1	Apiospora phragmitis	Ascomycota
GCA_038363885.1	Apiospora rasikravindrae	Ascomycota
GCF_003184765.1	Aspergillus aculeatinus	Ascomycota
GCF_009176365.1	Aspergillus alliaceus	Ascomycota
GCA_045785125.1	Aspergillus germanicus	Ascomycota
GCA_001696595.2	Aspergillus hancockii	Ascomycota
GCF_003184625.1	Aspergillus neoniger	Ascomycota
GCA_045791975.1	Aspergillus tetrazonus	Ascomycota
GCA_009193505.1	Aspergillus transmontanensis	Ascomycota
GCF_000721765.1	Aureobasidium namibiae	Ascomycota
GCF_000527765.1	Bipolaris victoriae	Ascomycota
GCA_004786225.1	Botryotinia narcissicola	Ascomycota
GCF_000026945.1	Candida dubliniensis	Ascomycota
GCA_947670415.1	Candida verbasci	Ascomycota
GCA_010015635.1	Clathrospora elynae	Ascomycota
GCA_018360215.1	Claviceps spartinae	Ascomycota
GCA_001625285.1	Colletotrichum incanum	Ascomycota
GCF_011947395.1	Colletotrichum karsti	Ascomycota
GCF_022836535.1	Colletotrichum spaethianum	Ascomycota
GCA_003795315.1	Cytospora schulzeri	Ascomycota
GCA_000525045.1	Drechslerella stenobrocha	Ascomycota
GCA_020726485.1	Halenospora varia	Ascomycota
GCA_022578945.1	Hypoxylon fuscum	Ascomycota
GCF_000027005.1	Komagataella phaffii	Ascomycota
GCA_033439765.1	Lasiosphaeria ovina	Ascomycota
GCA_010093585.1	Melanomma pulvis-pyrius	Ascomycota
GCA_964275055.1	Monosporozyma servazzii	Ascomycota
GCF_020137385.1	Morchella sextelata	Ascomycota
GCA_022578505.1	Nemania abortiva	Ascomycota
GCA_014621435.1	Neopestalotiopsis clavispora	Ascomycota
GCA_002591415.1	Ophiocordyceps australis	Ascomycota
GCA_020744225.1	Paraphoma chrysanthemicola	Ascomycota
GCF_028827245.1	Penicillium angulare	Ascomycota
GCA_033675105.1	Podospora appendiculata	Ascomycota
GCA_033297205.1	Pseudoneurospora amorphoporcata	Ascomycota
GCF_010093815.1	Pseudovirgaria hyperparasitica	Ascomycota
GCF_023168085.1	Purpureocillium lilacinum	Ascomycota
GCA_023645815.1	Seirophora villosa	Ascomycota
GCF_000961545.1	Sporothrix schenckii	Ascomycota
GCA_900106115.1	Sungouiella intermedia	Ascomycota
GCA_022813945.1	Trapelia coarctata	Ascomycota
GCA_004522665.1	Venturia nashicola	Ascomycota
GCA_022984845.1	Xylaria nigripes	Ascomycota
GCA_022385635.1	Xylaria scruposa	Ascomycota
GCA_022813765.1	Xylographa vitiligo	Ascomycota
GCA_001691775.3	Amanita inopinata	Basidiomycota
GCA_000827485.1	Amanita muscaria	Basidiomycota
GCA_022160305.1	Artomyces pyxidatus	Basidiomycota
GCA_025782845.1	Boletus coccyginus	Basidiomycota
GCA_004802705.1	Bondarzewia mesenterica	Basidiomycota
GCA_001632435.1	Calocera cornea	Basidiomycota
GCA_900000165.1	Ceraceosorus bombacis	Basidiomycota
GCA_004379715.1	Crucibulum laeve	Basidiomycota
GCF_000835755.1	Cryptococcus tetragattii	Basidiomycota
GCF_001720155.1	Cryptococcus wingfieldii	Basidiomycota
GCA_051557425.1	Cryptotrichosporon argae	Basidiomycota
GCF_030864355.1	Cutaneotrichosporon cavernicola	Basidiomycota
GCA_000344655.2	Fomitopsis schrenkii	Basidiomycota
GCA_009733575.1	Gymnopus androsaceus	Basidiomycota
GCA_004369045.1	Heliocybe sulcata	Basidiomycota
GCA_015501595.1	Hymenopellis radicata	Basidiomycota
GCA_000697665.1	Jaapia argillacea	Basidiomycota
GCF_003144245.1	Jaminaea rosea	Basidiomycota
GCA_020310465.1	Lanmaoa asiatica	Basidiomycota
GCA_014904975.1	Marasmius fiardii	Basidiomycota
GCF_018924745.1	Marasmius oreades	Basidiomycota
GCA_900102585.1	Microbotryum saponariae	Basidiomycota
GCF_000708205.1	Mixia osmundae	Basidiomycota
GCF_014461135.1	Mycena indigotica	Basidiomycota
GCA_014462675.1	Mycena sanguinolenta	Basidiomycota
GCA_030039265.1	Naganishia cerealis	Basidiomycota
GCA_014904835.1	Paxillus ammoniavirescens	Basidiomycota
GCF_000300595.1	Phanerochaete carnosa	Basidiomycota
GCA_027627325.1	Phlebia brevispora	Basidiomycota
GCA_000832265.1	Phlebiopsis gigantea	Basidiomycota
GCA_019677325.2	Pleurotus cornucopiae	Basidiomycota
GCA_015039355.1	Ramaria rubella	Basidiomycota
GCA_029603245.1	Rhizopogon salebrosus	Basidiomycota
GCA_050402905.1	Rhodosporidiobolus azoricus	Basidiomycota
GCA_050403085.1	Rhodotorula araucariae	Basidiomycota
GCA_050403125.1	Rhodotorula dairenensis	Basidiomycota
GCA_051805505.1	Rhodotorula kratochvilovae	Basidiomycota
GCA_015178965.1	Russula ochroleuca	Basidiomycota
GCA_041438165.1	Schizophyllum fasciatum	Basidiomycota
GCF_003851025.1	Sparassis crispa	Basidiomycota
GCA_016695475.1	Suillus decipiens	Basidiomycota
GCA_016800925.1	Suillus spraguei	Basidiomycota
GCA_016647645.1	Suillus variegatus	Basidiomycota
GCA_013368315.1	Tetrapyrgos nigripes	Basidiomycota
GCA_022385765.1	Trametes cingulata	Basidiomycota
GCA_022606195.1	Trametes polyzona	Basidiomycota
GCA_022385755.1	Trametopsis cervina	Basidiomycota
GCF_000271645.1	Tremella mesenterica	Basidiomycota
GCA_000827465.1	Tulasnella calospora	Basidiomycota
GCA_022963125.1	Ustilago nuda	Basidiomycota
GCA_000151295.1	Allomyces macrogynus	Blastocladiomycota
GCA_025602915.1	Paraphysoderma sedebokerense	Blastocladiomycota
GCA_003614705.1	Blyttiomyces helicus	Chytridiomycota
GCA_003615045.1	Caulochytrium protostelioides	Chytridiomycota
GCA_025449115.1	Chytridium lagenaria	Chytridiomycota
GCA_006535975.1	Chytriomyces confervae	Chytridiomycota
GCA_027604065.1	Clydaea vesicula	Chytridiomycota
GCA_025526915.1	Entophlyctis helioformis	Chytridiomycota
GCF_025526975.1	Fimicolochytrium jonesii	Chytridiomycota
GCA_027602005.1	Geranomyces michiganensis	Chytridiomycota
GCA_001574975.1	Gonapodya prolifera	Chytridiomycota
GCA_025526955.1	Gorgonomyces haynaldii	Chytridiomycota
GCA_027604685.1	Lobulomyces angularis	Chytridiomycota
GCA_027597005.1	Phlyctochytrium bullatum	Chytridiomycota
GCA_002104945.1	Piromyces finnis	Chytridiomycota
GCA_025526995.1	Powellomyces hirtus	Chytridiomycota
GCA_027596845.1	Quaeritorhiza haematococci	Chytridiomycota
GCA_016098105.1	Actinomortierella wolfii	Mucoromycota
GCA_014839865.1	Apophysomyces ossiformis	Mucoromycota
GCA_025399235.1	Backusella circina	Mucoromycota
GCA_025766325.1	Benjaminiella poitrasii	Mucoromycota
GCF_025118155.1	Cokeromyces recurvatus	Mucoromycota
GCA_016097935.1	Dissophora globulifera	Mucoromycota
GCF_025201335.1	Gilbertella persicaria	Mucoromycota
GCA_015852425.1	Gryganskiella cystojenkinii	Mucoromycota
GCF_025201355.1	Halteromyces radiatus	Mucoromycota
GCA_025094155.1	Lichtheimia hyalospora	Mucoromycota
GCA_015847235.1	Linnemannia zychae	Mucoromycota
GCA_052058895.1	Mucor bainieri	Mucoromycota
GCA_051295215.1	Mucor circinelloides	Mucoromycota
GCF_035048745.1	Mucor velutinosus	Mucoromycota
GCA_910592345.1	Paraglomus brasilianum	Mucoromycota
GCF_001638985.1	Phycomyces blakesleeanus	Mucoromycota
GCA_015852385.1	Podila clonocystis	Mucoromycota
GCA_015679535.1	Podila horticola	Mucoromycota
GCA_002105135.1	Syncephalastrum racemosum	Mucoromycota
GCA_016758905.1	Umbelopsis isabellina	Mucoromycota
GCA_016758895.1	Umbelopsis vinacea	Mucoromycota
GCA_002104905.1	Basidiobolus meristosporus	Zoopagomycota
GCA_027579375.1	Coemansia aciculifera	Zoopagomycota
GCA_027579315.1	Coemansia helicoidea	Zoopagomycota
GCA_027579095.1	Coemansia nantahalensis	Zoopagomycota
GCA_027579255.1	Coemansia pectinata	Zoopagomycota
GCA_027577035.1	Coemansia thaxteri	Zoopagomycota
GCA_027576955.1	Dimargaris xerosporica	Zoopagomycota
GCA_025201845.1	Martensiomyces pterosporus	Zoopagomycota
GCA_027575805.1	Mycoemilia scoparia	Zoopagomycota
GCA_003086735.1	Smittium simulii	Zoopagomycota
GCA_025201365.1	Syncephalis plumigaleata	Zoopagomycota
GCA_003614735.1	Thamnocephalis sphaerospora	Zoopagomycota

## Sheet: Table.S2
Table S2. Annotation data of FAMeDB entries including InterPro domain, KEGG kos, EC number, cluster number (based on domain similarity), taxonomic info and references (doi).
Protein_ID (FAMeDB)	Protein name (as in reference)	Protein description	Protein names (Uniprot)	Acc.No.	locus tag (alternative)	InterPro	InterPro description	EC number (eggNOG)	Cluster#_(similarity_of_domain_composition)	ko_kofam_KEGG	ko_koala_KEGG	Organism	Organism (ID)	Taxonomic lineage (Ids)	References (DOI ID)
Q5BGJ9	AN0331	5-Hydroxydienelactone catabolic enzyme, putative	Uncharacterized protein	Q5BGJ9	AN0331	N/A	N/A	N/A	61	N/A	N/A	Aspergillus nidulans (strain FGSC A4 / ATCC 38163 / CBS 112.46 / NRRL 194 / M139)	227321	131567, 2759, 33154, 4751, 451864, 4890, 716545, 147537, 3239874, 2916678, 766764, 1535325, 5475, 5476	10.1111/1751-7915.14371
C8V4M5	AN10530	1,2,3,5-Tetrahydroxybenzene open-ring enzyme (DUF3500 domain-containing protein)	DUF3500 domain-containing protein	C8V4M5	AN10530	IPR021889	Protein of unknown function DUF3500	N/A	25	N/A	N/A	Aspergillus nidulans (strain FGSC A4 / ATCC 38163 / CBS 112.46 / NRRL 194 / M139)	227321	131567, 2759, 33154, 4751, 451864, 4890, 716545, 147538, 716546, 147545, 451871, 5042, 1131492, 5052, 2720870, 162425	10.1111/1751-7915.14371
AN12484	AN12484	Acetopyruvate forming enzyme, putative		N/A	AN12484	IPR011234; IPR036663	Fumarylacetoacetase-like, C-terminal; Fumarylacetoacetase-like, C-terminal domain superfamily	N/A	13	N/A	N/A	Aspergillus nidulans (strain FGSC A4 / ATCC 38163 / CBS 112.46 / NRRL 194 / M139)	227321	131567, 2759, 33154, 4751, 451864, 4890, 716545, 147538, 716546, 147545, 451871, 5042, 1131492, 5052, 2720870, 162425	10.1111/1751-7915.14371
Q0CN79	ATEG_04855	5-Hydroxydienelactone catabolic enzyme, putative	Uncharacterized protein	Q0CN79		N/A	N/A	N/A	61	N/A	N/A	Aspergillus terreus (strain NIH 2624 / FGSC A1156)	341663	131567, 2759, 33154, 4751, 451864, 4890, 716545, 147538, 716546, 147545, 451871, 5042, 1131492, 5052, 2720871, 33178	10.1111/1751-7915.14371
Q0CN78	ATEG_04856	Acetopyruvate forming enzyme, putative	Fumarylacetoacetase-like C-terminal domain-containing protein	Q0CN78		IPR036663; IPR011234	Fumarylacetoacetase-like, C-terminal domain superfamily; Fumarylacetoacetase-like, C-terminal	N/A	13	N/A	N/A	Aspergillus terreus (strain NIH 2624 / FGSC A1156)	341663	131567, 2759, 33154, 4751, 451864, 4890, 716545, 147538, 716546, 147545, 451871, 5042, 1131492, 5052, 2720871, 33178	10.1111/1751-7915.14371
ATEG_08221-22_new	ATEG_08221-22_new	1,2,3,5-Tetrahydroxybenzene open-ring enzyme (DUF3500 domain-containing protein)		NA		IPR021889	Protein of unknown function DUF3500	N/A	25	N/A	N/A	Aspergillus terreus (strain NIH 2624 / FGSC A1156)	341663	131567, 2759, 33154, 4751, 451864, 4890, 716545, 147538, 716546, 147545, 451871, 5042, 1131492, 5052, 2720871, 33178	10.1111/1751-7915.14371
A0A316U3U2	BCV69DRAFT_314223	Acetopyruvate forming enzyme, putative (evidence limited to its presence in a gene cluster)	Putative mitochondrion protein	A0A316U3U2		IPR011234; IPR036663	Fumarylacetoacetase-like, C-terminal; Fumarylacetoacetase-like, C-terminal domain superfamily	N/A	13	N/A	N/A	Microstroma glucosiphilum	1684307	131567, 2759, 33154, 4751, 451864, 5204, 452284, 452283, 162475, 162477, 1981958	10.1111/1751-7915.14371
A0A316U2J1	BCV69DRAFT_284635	5-Hydroxydienelactone catabolic enzyme, putative (evidence limited to its presence in a gene cluster)	Uncharacterized protein	A0A316U2J1		N/A	N/A	N/A	61	N/A	N/A	Microstroma glucosiphilum	1684307	131567, 2759, 33154, 4751, 451864, 5204, 452284, 452283, 162475, 162477, 1981958	10.1111/1751-7915.14371
A0A316U7V3	BCV69DRAFT_284636	1,2,3,5-Tetrahydroxybenzene open-ring enzyme (DUF3500 domain-containing protein) (evidence limited to its presence in a gene cluster)	Putative GTP binding protein and negative regulator of the Ran/Tc4 GTPase cycle	A0A316U7V3		IPR021889	Protein of unknown function DUF3500	N/A	25	N/A	N/A	Microstroma glucosiphilum	1684307	131567, 2759, 33154, 4751, 451864, 5204, 452284, 452283, 162475, 162477, 1981958	10.1111/1751-7915.14371
Q4WZC3	Bna1-2	3-Hydroxyanthranilate 3,4-dioxygenase (EC 1.13.11.6)	3-hydroxyanthranilate 3,4-dioxygenase 2 (EC 1.13.11.6) (3-hydroxyanthranilate oxygenase 2) (3-HAO-2) (3-hydroxyanthranilic acid dioxygenase 2) (HAD-2) (Biosynthesis of nicotinic acid protein 1-2)	Q4WZC3	Afu2g17450	IPR010329; IPR011051; IPR014710	3-hydroxyanthranilic acid dioxygenase; RmlC-like cupin domain superfamily; RmlC-like jelly roll fold	1.13.11.6	48	K00452	K00452	Aspergillus fumigatus (strain ATCC MYA-4609 / CBS 101355 / FGSC A1100 / Af293) (Neosartorya fumigata)	330879	131567, 2759, 33154, 4751, 451864, 4890, 716545, 147538, 716546, 147545, 451871, 5042, 1131492, 5052, 2720872, 746128	N/A
ATEG_10009-10	3HAO	3-Hydroxyanthranilate 3,4-dioxygenase (EC 1.13.11.6)		N/A		IPR010329; IPR011051; IPR014710	3-hydroxyanthranilic acid dioxygenase; RmlC-like cupin domain superfamily; RmlC-like jelly roll fold	1.13.11.6	48	K00452	K00452	Aspergillus terreus (strain NIH 2624 / FGSC A1156)	341663	131567, 2759, 33154, 4751, 451864, 4890, 716545, 147538, 716546, 147545, 451871, 5042, 1131492, 5052, 2720871, 33178	10.1128/mSystems.00230-20
Q0C8H4	ACMSD	Aminocarboxymuconate-semialdehyde decarboxylase, putative	2-amino-3-carboxymuconate-6-semialdehyde decarboxylase (EC 4.1.1.45) (Picolinate carboxylase)	Q0C8H4		IPR006680; IPR032465; IPR032466	Amidohydrolase-related; 2-amino-3-carboxymuconate-6-semialdehyde decarboxylase; Metal-dependent hydrolase	4.1.1.45	32	K03392; K07045	K03392	Aspergillus terreus (strain NIH 2624 / FGSC A1156)	341663	131567, 2759, 33154, 4751, 451864, 4890, 716545, 147538, 716546, 147545, 451871, 5042, 1131492, 5052, 2720871, 33178	10.1128/mSystems.00230-20
Q0C8H5	AMSDH	Aminomuconate-semialdehyde dehydrogenase, putative	Aldehyde dehydrogenase domain-containing protein	Q0C8H5		IPR016160; IPR016162; IPR016163; IPR015590; IPR029510; IPR016161	Aldehyde dehydrogenase, cysteine active site; Aldehyde dehydrogenase, N-terminal; Aldehyde dehydrogenase, C-terminal; Aldehyde dehydrogenase domain; Aldehyde dehydrogenase, glutamic acid active site; Aldehyde/histidinol dehydrogenase	N/A	22	N/A	K23234	Aspergillus terreus (strain NIH 2624 / FGSC A1156)	341663	131567, 2759, 33154, 4751, 451864, 4890, 716545, 147538, 716546, 147545, 451871, 5042, 1131492, 5052, 2720871, 33178	10.1128/mSystems.00230-20
Q0CKN9	ATEG_05745	2-Aminomuconate deaminase, putative	Uncharacterized protein	Q0CKN9		IPR006175; IPR035959	YjgF/YER057c/UK114 family; RutC-like superfamily	3.5.99.5	49	N/A	N/A	Aspergillus terreus (strain NIH 2624 / FGSC A1156)	341663	131567, 2759, 33154, 4751, 451864, 4890, 716545, 147538, 716546, 147545, 451871, 5042, 1131492, 5052, 2720871, 33178	10.1128/mSystems.00230-20
F4P3F1	BNA1_BATDEDRAFT_30049	3-Hydroxyanthranilate 3,4-dioxygenase (EC 1.13.11.6) (evidence limited to its presence in a gene cluster)	3-hydroxyanthranilate 3,4-dioxygenase (EC 1.13.11.6) (3-hydroxyanthranilate oxygenase) (3-HAO) (3-hydroxyanthranilic acid dioxygenase) (HAD) (Biosynthesis of nicotinic acid protein 1)	F4P3F1		IPR010329; IPR014710; IPR011051	3-hydroxyanthranilic acid dioxygenase; RmlC-like jelly roll fold; RmlC-like cupin domain superfamily	1.13.11.6	48	K00452	K00452	Batrachochytrium dendrobatidis (strain JAM81 / FGSC 10211) (Frog chytrid fungus)	684364	131567, 2759, 33154, 4751, 112252, 4761, 2683659, 451435, 451442, 1142503, 100474, 109871	Tiago M. Martins (unpublished results)
F4P9E8	BATDEDRAFT_30558	2-Aminomuconate deaminase, putative (evidence limited to its presence in a gene cluster)	Uncharacterized protein	F4P9E8		IPR035959; IPR006175	RutC-like superfamily; YjgF/YER057c/UK114 family	3.5.99.5	49	K15067	N/A	Batrachochytrium dendrobatidis (strain JAM81 / FGSC 10211) (Frog chytrid fungus)	684364	131567, 2759, 33154, 4751, 112252, 4761, 2683659, 451435, 451442, 1142503, 100474, 109871	Tiago M. Martins (unpublished results)
F4P9E9	AMSDH_BATDEDRAFT_35818	Aminomuconate-semialdehyde dehydrogenase, putative (evidence limited to its presence in a gene cluster)	Aldehyde dehydrogenase domain-containing protein	F4P9E9		IPR029510; IPR015590; IPR016162; IPR016161; IPR016160; IPR016163	Aldehyde dehydrogenase, glutamic acid active site; Aldehyde dehydrogenase domain; Aldehyde dehydrogenase, N-terminal; Aldehyde/histidinol dehydrogenase; Aldehyde dehydrogenase, cysteine active site; Aldehyde dehydrogenase, C-terminal	N/A	22	N/A	N/A	Batrachochytrium dendrobatidis (strain JAM81 / FGSC 10211) (Frog chytrid fungus)	684364	131567, 2759, 33154, 4751, 112252, 4761, 2683659, 451435, 451442, 1142503, 100474, 109871	Tiago M. Martins (unpublished results)
F4PAK6	ACMSD_BATDEDRAFT_37369	Aminocarboxymuconate-semialdehyde decarboxylase, putative (evidence limited to its presence in a gene cluster)	2-amino-3-carboxymuconate-6-semialdehyde decarboxylase (EC 4.1.1.45) (Picolinate carboxylase)	F4PAK6		IPR032465; IPR006680; IPR032466	2-amino-3-carboxymuconate-6-semialdehyde decarboxylase; Amidohydrolase-related; Metal-dependent hydrolase	4.1.1.45	32	K03392; K07045	K03392	Batrachochytrium dendrobatidis (strain JAM81 / FGSC 10211) (Frog chytrid fungus)	684364	131567, 2759, 33154, 4751, 112252, 4761, 2683659, 451435, 451442, 1142503, 100474, 109871	Tiago M. Martins (unpublished results)
P47096	BNA1	3-Hydroxyanthranilate 3,4-dioxygenase (EC 1.13.11.6)	3-hydroxyanthranilate 3,4-dioxygenase (EC 1.13.11.6) (3-hydroxyanthranilate oxygenase) (3-HAO) (3-hydroxyanthranilic acid dioxygenase) (HAD) (Biosynthesis of nicotinic acid protein 1)	P47096		IPR010329; IPR011051; IPR014710	3-hydroxyanthranilic acid dioxygenase; RmlC-like cupin domain superfamily; RmlC-like jelly roll fold	1.13.11.6	48	K00452	K00452	Saccharomyces cerevisiae (strain ATCC 204508 / S288c) (Baker's yeast)	559292	131567, 2759, 33154, 4751, 451864, 4890, 716545, 147537, 4891, 4892, 4893, 4930, 4932	10.1016/s0014-5793(98)00153-7; 10.1038/nature02046; 10.1110/ps.051967906
C8V5Q9	AN10495	Succinyl-CoA:3-Oxoadipate CoA-transferase (EC 2.8.3.6)	Succinyl-CoA:3-ketoacid-coenzyme A transferase (EC 2.8.3.5)	C8V5Q9	AN10495	IPR014388; IPR012791; IPR037171; IPR012792; IPR004165	3-oxoacid CoA-transferase; 3-oxoacid CoA-transferase, subunit B; NagB/RpiA transferase-like; 3-oxoacid CoA-transferase, subunit A; Coenzyme A transferase family I	2.8.3.5	40	K01027	K01027	Aspergillus nidulans (strain FGSC A4 / ATCC 38163 / CBS 112.46 / NRRL 194 / M139)	227321	131567, 2759, 33154, 4751, 451864, 4890, 716545, 147538, 716546, 147545, 451871, 5042, 1131492, 5052, 2720870, 162425	10.1016/j.fgb.2014.11.002
Q5B621	AN4009	Mitochondrial 3-oxoadipyl-CoA thiolase (EC 2.3.1.174)	Uncharacterized protein	Q5B621	AN4009	IPR016039; IPR020617; IPR050215; IPR002155; IPR020613; IPR020616; IPR020615	Thiolase-like; Thiolase, C-terminal; Thiolase-like superfamily, Thiolase; Thiolase; Thiolase, conserved site; Thiolase, N-terminal; Thiolase, acyl-enzyme intermediate active site	2.3.1.16	53	K07513	K07513	Aspergillus nidulans (strain FGSC A4 / ATCC 38163 / CBS 112.46 / NRRL 194 / M139)	227321	131567, 2759, 33154, 4751, 451864, 4890, 716545, 147537, 3239874, 2916678, 766764, 1535325, 5475, 5476	10.1093/femsyr/fov006
Q5B182	AN5698	Mitochondrial 3-oxoadipyl-CoA thiolase (EC 2.3.1.174)	acetyl-CoA C-acyltransferase (EC 2.3.1.16)	Q5B182	AN5698	IPR002155; IPR020615; IPR016039; IPR020613; IPR020610; IPR020616; IPR020617; IPR050215	Thiolase; Thiolase, acyl-enzyme intermediate active site; Thiolase-like; Thiolase, conserved site; Thiolase, active site; Thiolase, N-terminal; Thiolase, C-terminal; Thiolase-like superfamily, Thiolase	2.3.1.16	53	K07513	K07513	Aspergillus nidulans (strain FGSC A4 / ATCC 38163 / CBS 112.46 / NRRL 194 / M139)	227321	131567, 2759, 33154, 4751, 451864, 4890, 716545, 147537, 3239874, 2916678, 766764, 1535325, 5475, 5476	10.1128/EC.00080-10
NRRL3_01526	KctA	3-Oxoadipyl-CoA thiolase (EC 2.3.1.174)		N/A		IPR002155; IPR050215; IPR016039; IPR020616; IPR020617; IPR020615; IPR020610; IPR020613	Thiolase; Thiolase-like superfamily, Thiolase; Thiolase-like; Thiolase, N-terminal; Thiolase, C-terminal; Thiolase, acyl-enzyme intermediate active site; Thiolase, active site; Thiolase, conserved site	2.3.1.16	53	K07513	K07513	Aspergillus niger NRRL3	1451139	131567, 2759, 33154, 4751, 451864, 4890, 716545, 147538, 716546, 147545, 451871, 5042, 1131492, 5052, 2720871, 5061, 1451139	10.1016/j.jbc.2023.105003
NRRL3_01886	KstA	Succinyl-CoA:3-Oxoadipate CoA-transferase (EC 2.8.3.6)		N/A		IPR012792; IPR014388; IPR004165; IPR037171; IPR012791	3-oxoacid CoA-transferase, subunit A; 3-oxoacid CoA-transferase; Coenzyme A transferase family I; NagB/RpiA transferase-like; 3-oxoacid CoA-transferase, subunit B	2.8.3.5	40	K01027	K01027	Aspergillus niger NRRL3	1451139	131567, 2759, 33154, 4751, 451864, 4890, 716545, 147538, 716546, 147545, 451871, 5042, 1131492, 5052, 2720871, 5061, 1451139	10.1016/j.jbc.2023.105003
Q59Z19	OSC1	Succinyl-CoA:3-Oxoadipate CoA-transferase (EC 2.8.3.6)	Succinyl-CoA:3-ketoacid-coenzyme A transferase (EC 2.8.3.5)	Q59Z19	C2_07240C_A	IPR004165; IPR014388; IPR037171; IPR012792; IPR004164; IPR012791	Coenzyme A transferase family I; 3-oxoacid CoA-transferase; NagB/RpiA transferase-like; 3-oxoacid CoA-transferase, subunit A; Coenzyme A transferase active site; 3-oxoacid CoA-transferase, subunit B	2.8.3.5	40	K01027	K01027	Candida albicans (strain SC5314 / ATCC MYA-2876) (Yeast)	237561	131567, 2759, 33154, 4751, 451864, 4890, 716545, 147537, 3239874, 2916678, 766764, 1535325, 5475, 5476	10.1093/femsyr/fov006
Q5AD21	POT1-2	3-Oxoadipyl-CoA thiolase (EC 2.3.1.174)	Pot1-2p	Q5AD21	C2_00780W	IPR050215; IPR002155; IPR016039; IPR020617; IPR020616; IPR020613	Thiolase-like superfamily, Thiolase; Thiolase; Thiolase-like; Thiolase, C-terminal; Thiolase, N-terminal; Thiolase, conserved site	2.3.1.16	53	K07513	K07513	Candida albicans (strain SC5314 / ATCC MYA-2876) (Yeast)	237561	131567, 2759, 33154, 4751, 451864, 4890, 716545, 147537, 3239874, 2916678, 766764, 1535325, 5475, 5476	10.1093/femsyr/fov006
G8BEF7	OCT1	Mitochondrial 3-oxoadipyl-CoA thiolase (EC 2.3.1.174)	Acetyl-CoA C-acyltransferase	G8BEF7	CPAR2_212970	IPR050215; IPR020616; IPR020617; IPR016039; IPR002155; IPR020613	Thiolase-like superfamily, Thiolase; Thiolase, N-terminal; Thiolase, C-terminal; Thiolase-like; Thiolase; Thiolase, conserved site	2.3.1.16	53	N/A	K07513	Candida parapsilosis (strain CDC 317 / ATCC MYA-4646) (Yeast) (Monilia parapsilosis)	578454	131567, 2759, 33154, 4751, 451864, 4890, 716545, 147537, 3239874, 2916678, 766764, 1535325, 5475, 5480	10.1093/femsyr/foab034
A0A177DVY4	AaCHD2	Catechol 1,2-dioxygenase	Aromatic compound dioxygenase	A0A177DVY4		IPR000627; IPR039390; IPR007535; IPR015889; IPR050770	Intradiol ring-cleavage dioxygenase, C-terminal; Hydroxyquinol/catechol 1,2-dioxygenase; Catechol dioxygenase, N-terminal; Intradiol ring-cleavage dioxygenase, core; Intradiol Ring-Cleavage Dioxygenase	1.13.11.1	6	K03381	K03381	Alternaria alternata (Alternaria rot fungus) (Torula alternata)	5599	131567, 2759, 33154, 4751, 451864, 4890, 716545, 147538, 716546, 715962, 147541, 451868, 92860, 715340, 28556, 5598, 2499237, 187734	10.1016/j.postharvbio.2026.114194
Q5B6D5	AN3895	Cis,cis-muconate cycloisomerase (CoA-transferase family III)	CAIB/BAIF family enzyme (AFU_orthologue AFUA_1G05360)	Q5B6D5	AN3895	IPR023606; IPR003673; IPR052985	CoA-transferase family III domain 1 superfamily; CoA-transferase family III; CoA-transferase III family involved in biosynthesis and detoxification	N/A	8	N/A	N/A	Aspergillus nidulans (strain FGSC A4 / ATCC 38163 / CBS 112.46 / NRRL 194 / M139)	227321	131567, 2759, 33154, 4751, 451864, 4890, 716545, 147537, 3239874, 2916678, 766764, 1535325, 5475, 5476	10.1016/j.fgb.2014.11.002
Q5B5W9	AN4061	Muconolactone isomerase (5.3.3.4)	SnoaL-like domain-containing protein	Q5B5W9	AN4061	IPR032710	NTF2-like domain superfamily	N/A	19	N/A	N/A	Aspergillus nidulans (strain FGSC A4 / ATCC 38163 / CBS 112.46 / NRRL 194 / M139)	227321	131567, 2759, 33154, 4751, 451864, 4890, 716545, 147537, 3239874, 2916678, 766764, 1535325, 5475, 5476	10.1016/j.fgb.2014.11.002
AN4531b	AN4531b	3-Oxoadipate enol-lactone hydrolase (EC 3.1.1.24)		N/A		IPR029058; IPR000073; IPR050266	Alpha/Beta hydrolase fold; Alpha/beta hydrolase fold-1; AB hydrolase superfamily	N/A	9	N/A	N/A	Aspergillus nidulans (strain FGSC A4 / ATCC 38163 / CBS 112.46 / NRRL 194 / M139)	227321	131567, 2759, 33154, 4751, 451864, 4890, 716545, 147538, 716546, 147545, 451871, 5042, 1131492, 5052, 2720870, 162425	10.1016/j.fgb.2014.11.002
Q5B4J8	AN4532	Catechol 1,2-dioxygenase (EC 1.13.11.1)	Catechol dioxygenase, putative (AFU_orthologue AFUA_2G02910)	Q5B4J8	AN4532	IPR000627; IPR050770; IPR007535; IPR039390; IPR015889	Intradiol ring-cleavage dioxygenase, C-terminal; Intradiol Ring-Cleavage Dioxygenase; Catechol dioxygenase, N-terminal; Hydroxyquinol/catechol 1,2-dioxygenase; Intradiol ring-cleavage dioxygenase, core	1.13.11.1	6	K03381	K03381	Aspergillus nidulans (strain FGSC A4 / ATCC 38163 / CBS 112.46 / NRRL 194 / M139)	227321	131567, 2759, 33154, 4751, 451864, 4890, 716545, 147537, 3239874, 2916678, 766764, 1535325, 5475, 5476	10.1016/j.fgb.2014.11.002
NRRL3_04787	CrcA	Catechol 1,2-dioxygenase (EC 1.13.11.1)		N/A		IPR015889; IPR007535; IPR039390; IPR000627; IPR050770	Intradiol ring-cleavage dioxygenase, core; Catechol dioxygenase, N-terminal; Hydroxyquinol/catechol 1,2-dioxygenase; Intradiol ring-cleavage dioxygenase, C-terminal; Intradiol Ring-Cleavage Dioxygenase	1.13.11.1	6	K03381	K03381	Aspergillus niger NRRL3	1451139	131567, 2759, 33154, 4751, 451864, 4890, 716545, 147538, 716546, 147545, 451871, 5042, 1131492, 5052, 2720871, 5061, 1451139	10.1128/AEM.02701-20; 10.1128/AEM.01786-19
A0A060T9I8	Acdo1p	Catechol 1,2-dioxygenase (also putative pyrogallol dioxygenase)	ARAD1D18458p	A0A060T9I8		IPR000627; IPR015889; IPR050770; IPR007535	Intradiol ring-cleavage dioxygenase, C-terminal; Intradiol ring-cleavage dioxygenase, core; Intradiol Ring-Cleavage Dioxygenase; Catechol dioxygenase, N-terminal	N/A	6	N/A	N/A	Blastobotrys adeninivorans (Yeast) (Arxula adeninivorans)	409370	131567, 2759, 33154, 4751, 451864, 4890, 716545, 147537, 3239873, 3243772, 410830, 43971	10.3389/fmicb.2022.872298
P86029	HQD2	Catechol 1,2-dioxygenase (EC 1.13.11.1)	Catechol 1,2-dioxygenase (EC 1.13.11.1)	P86029	C4_02230C_A	IPR039390; IPR015889; IPR050770; IPR000627; IPR007535	Hydroxyquinol/catechol 1,2-dioxygenase; Intradiol ring-cleavage dioxygenase, core; Intradiol Ring-Cleavage Dioxygenase; Intradiol ring-cleavage dioxygenase, C-terminal; Catechol dioxygenase, N-terminal	1.13.11.1	6	K03381	K03381	Candida albicans (strain SC5314 / ATCC MYA-2876) (Yeast)	237561	131567, 2759, 33154, 4751, 451864, 4890, 716545, 147537, 3239874, 2916678, 766764, 1535325, 5475, 5476	10.1093/femsyr/fov006M;10.1007/s00203-006-0187-4
Q5AMS5	MCI1	Cis,cis-muconate cycloisomerase (CoA-transferase family III)	Uncharacterized protein	Q5AMS5	C4_02190C_A	IPR052985; IPR023606; IPR003673	CoA-transferase III family involved in biosynthesis and detoxification; CoA-transferase family III domain 1 superfamily; CoA-transferase family III	N/A	8	N/A	N/A	Candida albicans (strain SC5314 / ATCC MYA-2876) (Yeast)	237561	131567, 2759, 33154, 4751, 451864, 4890, 716545, 147537, 3239874, 2916678, 766764, 1535325, 5475, 5476	10.1093/femsyr/fov006
A0A1D8PLG7	MLI1	Muconolactone isomerase	SnoaL-like domain-containing protein	A0A1D8PLG7	C4_02200C_A	IPR032710	NTF2-like domain superfamily	N/A	19	N/A	N/A	Candida albicans (strain SC5314 / ATCC MYA-2876) (Yeast)	237561	131567, 2759, 33154, 4751, 451864, 4890, 716545, 147537, 3239874, 2916678, 766764, 1535325, 5475, 5476	10.1093/femsyr/fov006
Q5AMS7	OEL1	3-Oxoadipate enol-lactone hydrolase (EC 3.1.1.24)	AB hydrolase-1 domain-containing protein	Q5AMS7	C4_02210W_A	IPR029058; IPR000073; IPR050266	Alpha/Beta hydrolase fold; Alpha/beta hydrolase fold-1; AB hydrolase superfamily	N/A	9	N/A	N/A	Candida albicans (strain SC5314 / ATCC MYA-2876) (Yeast)	237561	131567, 2759, 33154, 4751, 451864, 4890, 716545, 147537, 3239874, 2916678, 766764, 1535325, 5475, 5476	10.1093/femsyr/fov006
A0A2H3GAL0	FGSG_03667	Catechol 1,2-dioxygenase (EC 1.13.11.1)	Catechol dioxygenase	A0A2H3GAL0	FGSG_03667	IPR050770; IPR000627; IPR007535; IPR039390; IPR015889	Intradiol Ring-Cleavage Dioxygenase; Intradiol ring-cleavage dioxygenase, C-terminal; Catechol dioxygenase, N-terminal; Hydroxyquinol/catechol 1,2-dioxygenase; Intradiol ring-cleavage dioxygenase, core	1.13.11.1	6	K03381	K03381	Fusarium graminearum (Wheat head blight fungus)	5518	131567, 2759, 33154, 4751, 451864, 4890, 716545, 147538, 716546, 715989, 147550, 222543, 5125, 110618, 5506, 569360	10.1016/j.funbio.2018.11.002
A0A084G3Y6	SAPIO_CDS6464	Muconolactone isomerase (evidence limited to its presence in a gene cluster)	SnoaL-like domain-containing protein	A0A084G3Y6		IPR037401; IPR032710	SnoaL-like domain; NTF2-like domain superfamily	N/A	19	N/A	N/A	Scedosporium apiospermum (Pseudallescheria apiosperma)	563466	131567, 2759, 33154, 4751, 451864, 4890, 716545, 147538, 716546, 715989, 147550, 222543, 5592, 5593, 41687	10.3389/fmicb.2021.630753
A0A084G3Y7	SAPIO_CDS6465	3-Oxoadipate-enol lactonase (evidence limited to its presence in a gene cluster)	Alpha/beta hydrolase fold family protein	A0A084G3Y7		IPR029058; IPR000073; IPR022742; IPR050266	Alpha/Beta hydrolase fold; Alpha/beta hydrolase fold-1; Serine aminopeptidase, S33; AB hydrolase superfamily	N/A	9	N/A	N/A	Scedosporium apiospermum (Pseudallescheria apiosperma)	563466	131567, 2759, 33154, 4751, 451864, 4890, 716545, 147538, 716546, 715989, 147550, 222543, 5592, 5593, 41687	10.3389/fmicb.2021.630753
A0A084FYU9	SAPIO_CDS8719	Catechol 1,2-dioxygenase (evidence limited to its presence in a gene cluster)	Catechol 1,2-dioxygenase	A0A084FYU9		IPR000627; IPR015889; IPR050770; IPR007535; IPR039390	Intradiol ring-cleavage dioxygenase, C-terminal; Intradiol ring-cleavage dioxygenase, core; Intradiol Ring-Cleavage Dioxygenase; Catechol dioxygenase, N-terminal; Hydroxyquinol/catechol 1,2-dioxygenase	1.13.11.1	6	K03381	K03381	Scedosporium apiospermum (Pseudallescheria apiosperma)	563466	131567, 2759, 33154, 4751, 451864, 4890, 716545, 147538, 716546, 715989, 147550, 222543, 5592, 5593, 41687	10.3389/fmicb.2021.630753
A0A084FYV0	SAPIO_CDS8720	Muconate cycloisomerase (evidence limited to its presence in a gene cluster)	Caib baif family enzyme	A0A084FYV0		IPR052985; IPR023606; IPR003673	CoA-transferase III family involved in biosynthesis and detoxification; CoA-transferase family III domain 1 superfamily; CoA-transferase family III	N/A	8	N/A	N/A	Scedosporium apiospermum (Pseudallescheria apiosperma)	563466	131567, 2759, 33154, 4751, 451864, 4890, 716545, 147538, 716546, 715989, 147550, 222543, 5592, 5593, 41687	10.3389/fmicb.2021.630753
J4UJS3	A1Q1_06758	Muconate cycloisomerase (evidence limited to its presence in a gene cluster)	Muconate cycloisomerase 1	J4UJS3		IPR029058; IPR015943; IPR050282; IPR000073; IPR019405	Alpha/Beta hydrolase fold; WD40/YVTN repeat-like-containing domain superfamily; Cycloisomerase 2; Alpha/beta hydrolase fold-1; Lactonase, 7-bladed beta-propeller	N/A	58	K14334	N/A	Trichosporon asahii var. asahii (strain ATCC 90039 / CBS 2479 / JCM 2466 / KCTC 7840 / NBRC 103889/ NCYC 2677 / UAMH 7654) (Yeast)	1186058	131567, 2759, 33154, 4751, 451864, 5204, 5302, 155616, 1851469, 1759442, 5552, 82508, 189963	10.1016/bs.ampbs.2019.07.003
J6F4W4	A1Q1_06757	Muconolactone isomerase (evidence limited to its presence in a gene cluster)	SnoaL-like domain-containing protein	J6F4W4		IPR032710	NTF2-like domain superfamily	N/A	19	N/A	N/A	Trichosporon asahii var. asahii (strain ATCC 90039 / CBS 2479 / JCM 2466 / KCTC 7840 / NBRC 103889/ NCYC 2677 / UAMH 7654) (Yeast)	1186058	131567, 2759, 33154, 4751, 451864, 5204, 5302, 155616, 1851469, 1759442, 5552, 82508, 189963	10.1016/bs.ampbs.2019.07.003
J5RDJ6	A1Q1_06756	Catechol 1,2-dioxygenase (evidence limited to its presence in a gene cluster)	Intradiol ring-cleavage dioxygenases domain-containing protein	J5RDJ6		IPR000627; IPR050770; IPR015889; IPR007535	Intradiol ring-cleavage dioxygenase, C-terminal; Intradiol Ring-Cleavage Dioxygenase; Intradiol ring-cleavage dioxygenase, core; Catechol dioxygenase, N-terminal	1.13.11.1	6	N/A	K03381	Trichosporon asahii var. asahii (strain ATCC 90039 / CBS 2479 / JCM 2466 / KCTC 7840 / NBRC 103889/ NCYC 2677 / UAMH 7654) (Yeast)	1186058	131567, 2759, 33154, 4751, 451864, 5204, 5302, 155616, 1851469, 1759442, 5552, 82508, 189963	10.1016/bs.ampbs.2019.07.003
A0A177DXW9	AaCHD1	Hydroxyquinol 1,2-dioxygenase (catechol 1,2-dioxygenase in reference)	Aromatic compound dioxygenase	A0A177DXW9		IPR000627; IPR007535; IPR015889; IPR050770; IPR039390	Intradiol ring-cleavage dioxygenase, C-terminal; Catechol dioxygenase, N-terminal; Intradiol ring-cleavage dioxygenase, core; Intradiol Ring-Cleavage Dioxygenase; Hydroxyquinol/catechol 1,2-dioxygenase	N/A	6	K04098	N/A	Alternaria alternata (Alternaria rot fungus) (Torula alternata)	5599	131567, 2759, 33154, 4751, 451864, 4890, 716545, 147538, 716546, 715962, 147541, 451868, 92860, 715340, 28556, 5598, 2499237, 187734	10.1016/j.postharvbio.2026.114194
Q5BFB6	AN0764	Hydroxyquinol 1,2-dioxygenase	Catechol dioxygenase, putative (AFU_orthologue AFUA_1G14270)	Q5BFB6	AN0764	IPR050770; IPR015889; IPR000627; IPR039390; IPR007535	Intradiol Ring-Cleavage Dioxygenase; Intradiol ring-cleavage dioxygenase, core; Intradiol ring-cleavage dioxygenase, C-terminal; Hydroxyquinol/catechol 1,2-dioxygenase; Catechol dioxygenase, N-terminal	N/A	6	K04098	N/A	Aspergillus nidulans (strain FGSC A4 / ATCC 38163 / CBS 112.46 / NRRL 194 / M139)	227321	131567, 2759, 33154, 4751, 451864, 4890, 716545, 147537, 3239874, 2916678, 766764, 1535325, 5475, 5476	10.1128/msystems.00230-20
Q5B2Q2	AN5178	Maleylacetate reductase	Maleylacetate reductase, putative (AFU_orthologue AFUA_6G07090)	Q5B2Q2	AN5178	IPR001670; IPR034786; IPR039697; IPR056798; IPR016435	Alcohol dehydrogenase, iron-type/glycerol dehydrogenase GldA; Maleylacetate reductase; Iron-type alcohol dehydrogenase-like; Fe-containing alcohol dehydrogenase-like, C-terminal; Diphthamide synthesis DPH1/DPH2	N/A	5	K00217	N/A	Aspergillus nidulans (strain FGSC A4 / ATCC 38163 / CBS 112.46 / NRRL 194 / M139)	227321	131567, 2759, 33154, 4751, 451864, 4890, 716545, 147537, 3239874, 2916678, 766764, 1535325, 5475, 5476	10.1128/msystems.00230-20
A2QAP8	HqdA	Hydroxyquinol 1,2-dioxygenase (EC 1.13.11.37)	Intradiol ring-cleavage dioxygenase hqdA (EC 1.13.11.1) (EC 1.13.11.37)	A2QAP8		IPR050770; IPR000627; IPR015889; IPR007535; IPR039390	Intradiol Ring-Cleavage Dioxygenase; Intradiol ring-cleavage dioxygenase, C-terminal; Intradiol ring-cleavage dioxygenase, core; Catechol dioxygenase, N-terminal; Hydroxyquinol/catechol 1,2-dioxygenase	N/A	6	K04098	N/A	Aspergillus niger (strain ATCC MYA-4892 / CBS 513.88 / FGSC A1513)	425011	131567, 2759, 33154, 4751, 451864, 4890, 716545, 147538, 716546, 147545, 451871, 5042, 1131492, 5052, 2720871, 5061	10.1128/AEM.02701-20; 10.1021/acssuschemeng.9b04918
NRRL3_02644	NRRL3_02644	Hydroxyquinol 1,2-dioxygenase		N/A		IPR015889; IPR007535; IPR050770; IPR039390; IPR000627	Intradiol ring-cleavage dioxygenase, core; Catechol dioxygenase, N-terminal; Intradiol Ring-Cleavage Dioxygenase; Hydroxyquinol/catechol 1,2-dioxygenase; Intradiol ring-cleavage dioxygenase, C-terminal	N/A	6	K04098	N/A	Aspergillus niger NRRL3	1451139	131567, 2759, 33154, 4751, 451864, 4890, 716545, 147538, 716546, 147545, 451871, 5042, 1131492, 5052, 2720871, 5061, 1451139	10.1128/AEM.01786-19
NRRL3_05330	NRRL3_05330	Hydroxyquinol 1,2-dioxygenase, variant 2		N/A		IPR000627; IPR015889; IPR050770; IPR007535	Intradiol ring-cleavage dioxygenase, C-terminal; Intradiol ring-cleavage dioxygenase, core; Intradiol Ring-Cleavage Dioxygenase; Catechol dioxygenase, N-terminal	N/A	6	N/A	N/A	Aspergillus niger NRRL3	1451139	131567, 2759, 33154, 4751, 451864, 4890, 716545, 147538, 716546, 147545, 451871, 5042, 1131492, 5052, 2720871, 5061, 1451139	10.1128/AEM.02701-20; 10.1128/AEM.01786-19
Q59Z18	HQD1	Hydroxyquinol 1,2-dioxygenase	Intradiol ring-cleavage dioxygenases domain-containing protein	Q59Z18	C2_07250C_A	IPR007535; IPR000627; IPR039390; IPR050770; IPR015889	Catechol dioxygenase, N-terminal; Intradiol ring-cleavage dioxygenase, C-terminal; Hydroxyquinol/catechol 1,2-dioxygenase; Intradiol Ring-Cleavage Dioxygenase; Intradiol ring-cleavage dioxygenase, core	N/A	6	K04098	N/A	Candida albicans (strain SC5314 / ATCC MYA-2876) (Yeast)	237561	131567, 2759, 33154, 4751, 451864, 4890, 716545, 147537, 3239874, 2916678, 766764, 1535325, 5475, 5476	10.1093/femsyr/fov006
G8BJM5	HDX1	Hydroxyquinol 1,2-dioxygenase	INTRADIOL_DIOXYGENAS domain-containing protein	G8BJM5	CPAR2_406440	IPR050770; IPR015889; IPR000627; IPR007535	Intradiol Ring-Cleavage Dioxygenase; Intradiol ring-cleavage dioxygenase, core; Intradiol ring-cleavage dioxygenase, C-terminal; Catechol dioxygenase, N-terminal	N/A	6	N/A	N/A	Candida parapsilosis (strain CDC 317 / ATCC MYA-4646) (Yeast) (Monilia parapsilosis)	578454	131567, 2759, 33154, 4751, 451864, 4890, 716545, 147537, 3239874, 2916678, 766764, 1535325, 5475, 5480	10.1099/mic.0.048215-0; 10.1186/1471-2164-12-628
M2PH20	GsHDX1	Hydroxyquinol 1,2-dioxygenase	Intradiol ring-cleavage dioxygenases domain-containing protein	M2PH20	Cersu1_116134	IPR015889; IPR000627; IPR050770; IPR007535	Intradiol ring-cleavage dioxygenase, core; Intradiol ring-cleavage dioxygenase, C-terminal; Intradiol Ring-Cleavage Dioxygenase; Catechol dioxygenase, N-terminal	N/A	6	K04098	N/A	Gelatoporia subvermispora (strain B) (White-rot fungus)	914234	131567, 2759, 33154, 4751, 451864, 5204, 5302, 155619, 355688, 5303, 2028217, 98757, 42742	10.1016/j.celrep.2024.115002
M2RFP1	GsMAR1	Maleylacetate reductase	Uncharacterized protein	M2RFP1	Cersu1_114286	IPR039697; IPR018211; IPR001670; IPR056798	Iron-type alcohol dehydrogenase-like; Alcohol dehydrogenase, iron-type, conserved site; Alcohol dehydrogenase, iron-type/glycerol dehydrogenase GldA; Fe-containing alcohol dehydrogenase-like, C-terminal	N/A	5	N/A	N/A	Gelatoporia subvermispora (strain B) (White-rot fungus)	914234	131567, 2759, 33154, 4751, 451864, 5204, 5302, 155619, 355688, 5303, 2028217, 98757, 42742	10.1016/j.celrep.2024.115002
A0A084FWX4	SAPIO_CDS9497	Maleylacetate reductase (evidence limited to its presence in a gene cluster)	Maleylacetate reductase (EC 1.3.1.32)	A0A084FWX4		IPR056798; IPR034786; IPR001670; IPR039697	Fe-containing alcohol dehydrogenase-like, C-terminal; Maleylacetate reductase; Alcohol dehydrogenase, iron-type/glycerol dehydrogenase GldA; Iron-type alcohol dehydrogenase-like	N/A	5	K00217	N/A	Scedosporium apiospermum (Pseudallescheria apiosperma)	563466	131567, 2759, 33154, 4751, 451864, 4890, 716545, 147538, 716546, 715989, 147550, 222543, 5592, 5593, 41687	10.3389/fmicb.2021.630753
A0A084FWX5	SAPIO_CDS9498	Hydroxyquinol 1,2-dioxygenase (evidence limited to its presence in a gene cluster)	Hydroxyquinol 1,2-dioxygenase	A0A084FWX5		IPR039390; IPR007535; IPR000627; IPR050770; IPR015889	Hydroxyquinol/catechol 1,2-dioxygenase; Catechol dioxygenase, N-terminal; Intradiol ring-cleavage dioxygenase, C-terminal; Intradiol Ring-Cleavage Dioxygenase; Intradiol ring-cleavage dioxygenase, core	N/A	6	K04098	N/A	Scedosporium apiospermum (Pseudallescheria apiosperma)	563466	131567, 2759, 33154, 4751, 451864, 4890, 716545, 147538, 716546, 715989, 147550, 222543, 5592, 5593, 41687	10.3389/fmicb.2021.630753
XP_008036115	TvHDX1	Hydroxyquinol 1,2-dioxygenase		XP_008036115.1	TRAVEDRAFT_28066	IPR000627; IPR015889; IPR007535; IPR050770	Intradiol ring-cleavage dioxygenase, C-terminal; Intradiol ring-cleavage dioxygenase, core; Catechol dioxygenase, N-terminal; Intradiol Ring-Cleavage Dioxygenase	N/A	6	K04098	N/A	Trametes versicolor FP-101664 SS1	717944	131567, 2759, 33154, 4751, 451864, 5204, 5302, 155619, 355688, 5303, 5317, 5324, 5325, 717944	10.1016/j.celrep.2024.115002
XP_008034464	TvMAR1	Maleylacetate reductase		XP_008034464.1	TRAVEDRAFT_113954	IPR039697; IPR001670; IPR018211; IPR056798	Iron-type alcohol dehydrogenase-like; Alcohol dehydrogenase, iron-type/glycerol dehydrogenase GldA; Alcohol dehydrogenase, iron-type, conserved site; Fe-containing alcohol dehydrogenase-like, C-terminal	N/A	5	N/A	N/A	Trametes versicolor FP-101664 SS1	717944	131567, 2759, 33154, 4751, 451864, 5204, 5302, 155619, 355688, 5303, 5317, 5324, 5325, 717944	10.1016/j.celrep.2024.115002
C8V4N3	AN10520	3-Carboxymuconolactone hydrolase	Alpha/beta hydrolase, putative (AFU_orthologue AFUA_6G11570)	C8V4N3	AN10520	IPR000073; IPR029058	Alpha/beta hydrolase fold-1; Alpha/Beta hydrolase fold	2.3.1.9	39	N/A	N/A	Aspergillus nidulans (strain FGSC A4 / ATCC 38163 / CBS 112.46 / NRRL 194 / M139)	227321	131567, 2759, 33154, 4751, 451864, 4890, 716545, 147538, 716546, 147545, 451871, 5042, 1131492, 5052, 2720870, 162425	10.1016/bs.ampbs.2019.07.003
Q5BE79	AN1151	3-Carboxy-cis,cis-muconate cyclase (5.5.1.5)	Carboxy-cis,cis-muconate cyclase, putative (AFU_orthologue AFUA_6G11580)	Q5BE79	AN1151	IPR015943; IPR019405; IPR050282	WD40/YVTN repeat-like-containing domain superfamily; Lactonase, 7-bladed beta-propeller; Cycloisomerase 2	5.5.1.5	4	K14334	K14334	Aspergillus nidulans (strain FGSC A4 / ATCC 38163 / CBS 112.46 / NRRL 194 / M139)	227321	131567, 2759, 33154, 4751, 451864, 4890, 716545, 147537, 3239874, 2916678, 766764, 1535325, 5475, 5476	10.1016/j.fgb.2014.11.002
Q5B2J8	AN5232	3-Carboxymuconolactone decarboxylase	4-carboxymuconolactone decarboxylase family protein (AFU_orthologue AFUA_6G11590)	Q5B2J8	AN5232	IPR029032; IPR003779	AhpD-like; Carboxymuconolactone decarboxylase-like	N/A	104	N/A	N/A	Aspergillus nidulans (strain FGSC A4 / ATCC 38163 / CBS 112.46 / NRRL 194 / M139)	227321	131567, 2759, 33154, 4751, 451864, 4890, 716545, 147537, 3239874, 2916678, 766764, 1535325, 5475, 5476	10.1016/j.fgb.2014.11.002
Q5AT14	AN8566	Protocatechuate-3,4-dioxygenase (1.13.11.3)	Intradiol ring-cleavage dioxygenase prcA (EC 1.13.11.3) (Protocatechuate 3,4-dioxygenase A)	Q5AT14	AN8566	IPR050770; IPR000627; IPR015889; IPR007535	Intradiol Ring-Cleavage Dioxygenase; Intradiol ring-cleavage dioxygenase, C-terminal; Intradiol ring-cleavage dioxygenase, core; Catechol dioxygenase, N-terminal	1.13.11.1	6	K03381	K03381	Aspergillus nidulans (strain FGSC A4 / ATCC 38163 / CBS 112.46 / NRRL 194 / M139)	227321	131567, 2759, 33154, 4751, 451864, 4890, 716545, 147537, 3239874, 2916678, 766764, 1535325, 5475, 5476	10.1016/j.fgb.2014.11.002
A2R1P9	PrcA	Protocatechuate 3,4-dioxygenase (1.13.11.3)	Intradiol ring-cleavage dioxygenase prcA (EC 1.13.11.3) (Protocatechuate 3,4-dioxygenase A)	A2R1P9		IPR015889; IPR050770; IPR000627; IPR007535	Intradiol ring-cleavage dioxygenase, core; Intradiol Ring-Cleavage Dioxygenase; Intradiol ring-cleavage dioxygenase, C-terminal; Catechol dioxygenase, N-terminal	1.13.11.1	6	K03381	K03381	Aspergillus niger (strain ATCC MYA-4892 / CBS 513.88 / FGSC A1513)	425011	131567, 2759, 33154, 4751, 451864, 4890, 716545, 147538, 716546, 147545, 451871, 5042, 1131492, 5052, 2720871, 5061	10.1021/acssuschemeng.9b04918
NRRL3_01409	ChdA	3-Carboxymuconolactone hydrolase		N/A		IPR003497; IPR011008; IPR029058; IPR000073	BRO N-terminal domain; Dimeric alpha-beta barrel; Alpha/Beta hydrolase fold; Alpha/beta hydrolase fold-1	2.3.1.9	39	N/A	N/A	Aspergillus niger NRRL3	1451139	131567, 2759, 33154, 4751, 451864, 4890, 716545, 147538, 716546, 147545, 451871, 5042, 1131492, 5052, 2720871, 5061, 1451139	10.1016/j.jbc.2023.105003
NRRL3_02586	CmcA	3-Carboxy-cis,cis-muconate cyclase (5.5.1.5)		N/A		IPR050282; IPR019405; IPR015943	Cycloisomerase 2; Lactonase, 7-bladed beta-propeller; WD40/YVTN repeat-like-containing domain superfamily	5.5.1.5	4	K14334	K14334	Aspergillus niger NRRL3	1451139	131567, 2759, 33154, 4751, 451864, 4890, 716545, 147538, 716546, 147545, 451871, 5042, 1131492, 5052, 2720871, 5061, 1451139	10.1016/j.jbc.2023.105003
NRRL3_00837	NRRL3_00837	3-Carboxymuconolactone decarboxylase		N/A		IPR029032; IPR003779	AhpD-like; Carboxymuconolactone decarboxylase-like	N/A	104	N/A	N/A	Aspergillus niger NRRL3	1451139	131567, 2759, 33154, 4751, 451864, 4890, 716545, 147538, 716546, 147545, 451871, 5042, 1131492, 5052, 2720871, 5061, 1451139	10.1016/j.jbc.2023.105003
NRRL3_01405	PcrA	Protocatechuate 3,4-dioxygenase (1.13.11.3)		N/A		IPR015889; IPR050770; IPR000627; IPR007535	Intradiol ring-cleavage dioxygenase, core; Intradiol Ring-Cleavage Dioxygenase; Intradiol ring-cleavage dioxygenase, C-terminal; Catechol dioxygenase, N-terminal	1.13.11.1	6	K03381	K03381	Aspergillus niger NRRL3	1451139	131567, 2759, 33154, 4751, 451864, 4890, 716545, 147538, 716546, 147545, 451871, 5042, 1131492, 5052, 2720871, 5061, 1451139	10.1016/j.jbc.2023.105003; 10.1021/acssuschemeng.9b04918
A0A0D3QFR8	PcaB3	Protocatechuate 3,4-dioxygenase	Protocatechuate 3,4-dioxygenase beta subunit	A0A0D3QFR8	KJ522470	IPR015889; IPR000627	Intradiol ring-cleavage dioxygenase, core; Intradiol ring-cleavage dioxygenase, C-terminal	N/A	3	N/A	N/A	Diaporthe liquidambaris	2025498	131567, 2759, 33154, 4751, 451864, 4890, 716545, 147538, 716546, 715989, 147550, 222544, 5114, 767018, 36922	10.1016/j.ibiod.2015.08.004
P38677	NCU04071	3-Carboxy-cis,cis-muconate cyclase (5.5.1.5)	Carboxy-cis,cis-muconate cyclase (EC 5.5.1.5) (3-carboxy-cis,cis-muconate lactonizing enzyme) (CMLE)	P38677	NCU04071	IPR015943; IPR050282; IPR019405	WD40/YVTN repeat-like-containing domain superfamily; Cycloisomerase 2; Lactonase, 7-bladed beta-propeller	5.5.1.5	4	K14334	K14334	Neurospora crassa (strain ATCC 24698 / 74-OR23-1A / CBS 708.71 / DSM 1257 / FGSC 987)	367110	131567, 2759, 33154, 4751, 451864, 4890, 716545, 147538, 716546, 715989, 147550, 222544, 5139, 5148, 5140, 5141	10.1128/jb.176.6.1718-1728.1994; 10.1016/s0969-2126(02)00744-x
A0A067NHM4	PLEOSDRAFT_1048986	3-Carboxy-cis,cis-muconate cyclase (5.5.1.5) (evidence limited to its presence in a gene cluster)	3-carboxy-cis,cis-mucoante lactonizing enzyme	A0A067NHM4	PLEOSDRAFT_1048986	IPR011048; IPR015943; IPR019405; IPR050282	Cytochrome cd1-nitrite reductase-like, haem d1 domain superfamily; WD40/YVTN repeat-like-containing domain superfamily; Lactonase, 7-bladed beta-propeller; Cycloisomerase 2	5.5.1.5	4	K14334	K14334	Pleurotus ostreatus (strain PC15) (Oyster mushroom)	1137138	131567, 2759, 33154, 4751, 451864, 5204, 5302, 155619, 452333, 5338, 2983527, 104366, 5320, 5322	10.1016/bs.ampbs.2019.07.003
A0A067N613	PLEOSDRAFT_1049235	3-Carboxymuconolactone isomerase, putative (Agaricomycetes specific) (evidence limited to its presence in a gene cluster)	Uncharacterized protein	A0A067N613	PLEOSDRAFT_1049235	N/A	N/A	N/A	31	N/A	N/A	Pleurotus ostreatus (strain PC15) (Oyster mushroom)	1137138	131567, 2759, 33154, 4751, 451864, 5204, 5302, 155619, 452333, 5338, 2983527, 104366, 5320, 5322	10.1016/bs.ampbs.2019.07.003
A0A067N5I1	PLEOSDRAFT_1068280	3-Carboxymuconolactone decarboxylase/hydrolase (evidence limited to its presence in a gene cluster)	AB hydrolase-1 domain-containing protein	A0A067N5I1	PLEOSDRAFT_1068280	IPR003779; IPR029058; IPR000073; IPR029032	Carboxymuconolactone decarboxylase-like; Alpha/Beta hydrolase fold; Alpha/beta hydrolase fold-1; AhpD-like	N/A	2	N/A	N/A	Pleurotus ostreatus (strain PC15) (Oyster mushroom)	1137138	131567, 2759, 33154, 4751, 451864, 5204, 5302, 155619, 452333, 5338, 2983527, 104366, 5320, 5322	10.1016/bs.ampbs.2019.07.003
A0A067N8I4	PLEOSDRAFT_41780	Protocatechuate 3,4-dioxygenase, basidiomycota specific (evidence limited to its presence in a gene cluster)	Intradiol ring-cleavage dioxygenases domain-containing protein	A0A067N8I4	PLEOSDRAFT_41780	IPR015889	Intradiol ring-cleavage dioxygenase, core	N/A	3	N/A	N/A	Pleurotus ostreatus (strain PC15) (Oyster mushroom)	1137138	131567, 2759, 33154, 4751, 451864, 5204, 5302, 155619, 452333, 5338, 2983527, 104366, 5320, 5322	10.1016/bs.ampbs.2019.07.003
M7XLR2	RHTO_05019	3-Carboxymuconolactone decarboxylase/hydrolase (evidence limited to its presence in a gene cluster)	Alpha/beta hydrolase	M7XLR2		IPR029032; IPR029058; IPR003779; IPR000073	AhpD-like; Alpha/Beta hydrolase fold; Carboxymuconolactone decarboxylase-like; Alpha/beta hydrolase fold-1	N/A	2	K01607	N/A	Rhodotorula toruloides (strain NP11) (Yeast) (Rhodosporidium toruloides)	1130832	131567, 2759, 33154, 4751, 451864, 5204, 29000, 162481, 231213, 1799696, 5533, 5286	10.1016/bs.ampbs.2019.07.003
M7X416	RHTO_05020	3-Carboxymuconolactone isomerase, putative (homolog of N-terminal 3-carboxymuconolactone hydrolase of ascomycota) (evidence limited to its presence in a gene cluster)	Uncharacterized protein	M7X416		N/A	N/A	N/A	31	N/A	N/A	Rhodotorula toruloides (strain NP11) (Yeast) (Rhodosporidium toruloides)	1130832	131567, 2759, 33154, 4751, 451864, 5204, 29000, 162481, 231213, 1799696, 5533, 5286	10.1016/bs.ampbs.2019.07.003
M7X3E6	RHTO_05021	3-Carboxy-cis,cis-muconate cyclase (5.5.1.5) (evidence limited to its presence in a gene cluster)	Muconate cycloisomerase	M7X3E6		IPR015943; IPR019405; IPR050282	WD40/YVTN repeat-like-containing domain superfamily; Lactonase, 7-bladed beta-propeller; Cycloisomerase 2	5.5.1.5	4	K14334	K14334	Rhodotorula toruloides (strain NP11) (Yeast) (Rhodosporidium toruloides)	1130832	131567, 2759, 33154, 4751, 451864, 5204, 29000, 162481, 231213, 1799696, 5533, 5286	10.1016/bs.ampbs.2019.07.003
M7WW75	RHTO_05022	Protocatechuate 3,4-dioxygenase, basidiomycota specific (evidence limited to its presence in a gene cluster)	Intradiol ring-cleavage dioxygenase, C-terminal domain containing protein	M7WW75		IPR015889; IPR000627	Intradiol ring-cleavage dioxygenase, core; Intradiol ring-cleavage dioxygenase, C-terminal	N/A	3	N/A	N/A	Rhodotorula toruloides (strain NP11) (Yeast) (Rhodosporidium toruloides)	1130832	131567, 2759, 33154, 4751, 451864, 5204, 29000, 162481, 231213, 1799696, 5533, 5286	10.1016/bs.ampbs.2019.07.003
C7FF05	AbPPO4	Polyphenol oxidase 4 (PPO4) (Phenolase 4) (EC 1.14.18.1) (Cresolase) (Tyrosinase 4)	Polyphenol oxidase 4 (PPO4) (Phenolase 4) (EC 1.14.18.1) (Cresolase) (Tyrosinase 4)	C7FF05		IPR050316; IPR016216; IPR008922; IPR002227; IPR041640	Tyrosinase and Hemocyanin; Monophenol monooxygenase, fungi; Di-copper centre-containing domain superfamily; Tyrosinase copper-binding domain; Tyrosinase, C-terminal	1.14.18.1	26	K00505	K00505	Agaricus bisporus (White button mushroom)	5341	131567, 2759, 33154, 4751, 451864, 5204, 5302, 155619, 452333, 5338, 2982305, 5339, 5340	10.1038/s41598-017-01813-1
A0AAN6BT69	ALT_4121	Phenylalanine/tyrosine ammonia-lyase	Phenylalanine/tyrosine ammonia-lyase	A0AAN6BT69		IPR024083; IPR005922; IPR023144; IPR001106; IPR022313; IPR008948	Fumarase/histidase, N-terminal; Phenylalanine ammonia-lyase; Phenylalanine ammonia-lyase, shielding domain superfamily; Aromatic amino acid lyase; Phenylalanine/histidine ammonia-lyases, active site; L-Aspartase-like	4.3.1.24	29	K10775	K10775	Aspergillus lentulus	293939	131567, 2759, 33154, 4751, 451864, 4890, 716545, 147538, 716546, 147545, 451871, 5042, 1131492, 5052, 2720872	N/A
Q5BCQ7	AroG	Phospho-2-dehydro-3-deoxyheptonate aldolase, tyrosine-inhibited (EC 2.5.1.54)	Phospho-2-dehydro-3-deoxyheptonate aldolase (EC 2.5.1.54)	Q5BCQ7	AN1673	IPR013785; IPR002480	Aldolase-type TIM barrel; DAHP synthetase, class II	2.5.1.54	93	K01626	K01626	Aspergillus nidulans (strain FGSC A4 / ATCC 38163 / CBS 112.46 / NRRL 194 / M139)	227321	131567, 2759, 33154, 4751, 451864, 4890, 716545, 147537, 3239874, 2916678, 766764, 1535325, 5475, 5476	10.1007/s002030000242
A0A336U966	TyrP	Tyrosinase P (EC 1.14.18.-)	Tyrosinase P (EC 1.14.18.-)	A0A336U966		IPR002227; IPR008922; IPR050316	Tyrosinase copper-binding domain; Di-copper centre-containing domain superfamily; Tyrosinase and Hemocyanin	1.14.18.1	26	K00505	N/A	Aspergillus terreus	33178	131567, 2759, 33154, 4751, 451864, 4890, 716545, 147538, 716546, 147545, 451871, 5042, 1131492, 5052, 2720871	10.1016/j.chembiol.2016.03.014; 10.1186/s40694-017-0042-1
P20409	Trp1	Anthranilate synthase component 1 (EC 4.1.3.27)	Multifunctional tryptophan biosynthesis protein [Includes: Anthranilate synthase component 2 (AS) (EC 4.1.3.27) (Anthranilate synthase, glutamine amidotransferase component); Indole-3-glycerol phosphate synthase (IGPS) (EC 4.1.1.48); N-(5'-phosphoribosyl)anthranilate isomerase (PRAI) (EC 5.3.1.24)]	P20409		IPR013785; IPR013798; IPR006221; IPR011060; IPR029062; IPR016302; IPR017926; IPR001240; IPR001468; IPR050472	Aldolase-type TIM barrel; Indole-3-glycerol phosphate synthase domain; Anthranilate synthase/para-aminobenzoate synthase like domain; Ribulose-phosphate binding barrel; Class I glutamine amidotransferase-like; Anthranilate synthase component 2; Glutamine amidotransferase; N-(5'phosphoribosyl) anthranilate isomerase (PRAI) domain; Indole-3-glycerol phosphate synthase, conserved site; Anthranilate …	4.1.1.48,4.1.3.27,5.3.1.24	66	K13501; K13498; K01658; K01817	K13501	Phycomyces blakesleeanus	4837	131567, 2759, 33154, 4751, 112252, 1913637, 451507, 2212703, 4827, 1344966, 4836	10.1016/0378-1119(88)90080-7
A0A4Y6HUD7	PoPAL2	Phenylalanine ammonia-lyase 2 (EC 4.3.1.24) (PoPAL2)	Phenylalanine ammonia-lyase 2 (EC 4.3.1.24) (PoPAL2)	A0A4Y6HUD7		IPR024083; IPR008948; IPR001106; IPR023144; IPR022313; IPR005922	Fumarase/histidase, N-terminal; L-Aspartase-like; Aromatic amino acid lyase; Phenylalanine ammonia-lyase, shielding domain superfamily; Phenylalanine/histidine ammonia-lyases, active site; Phenylalanine ammonia-lyase	4.3.1.24	29	K10775	K10775	Pleurotus ostreatus (Oyster mushroom) (White-rot fungus)	5322	131567, 2759, 33154, 4751, 451864, 5204, 5302, 155619, 452333, 5338, 2983527, 104366, 5320	10.1186/s12866-019-1594-4
A0A4Y6HUI7	PoPAL1	Phenylalanine ammonia-lyase 1 (EC 4.3.1.24) (PoPAL1)	Phenylalanine ammonia-lyase 1 (EC 4.3.1.24) (PoPAL1)	A0A4Y6HUI7		IPR001106; IPR008948; IPR024083; IPR023144; IPR005922; IPR022313	Aromatic amino acid lyase; L-Aspartase-like; Fumarase/histidase, N-terminal; Phenylalanine ammonia-lyase, shielding domain superfamily; Phenylalanine ammonia-lyase; Phenylalanine/histidine ammonia-lyases, active site	4.3.1.24	29	K10775	N/A	Pleurotus ostreatus (Oyster mushroom) (White-rot fungus)	5322	131567, 2759, 33154, 4751, 451864, 5204, 5302, 155619, 452333, 5338, 2983527, 104366, 5320	10.1186/s12866-019-1594-4
P10248	PAL_Rhomi	Phenylalanine ammonia-lyase (EC 4.3.1.24)	Phenylalanine ammonia-lyase (EC 4.3.1.24)	P10248		IPR001106; IPR024083; IPR005922; IPR022313; IPR008948; IPR023144	Aromatic amino acid lyase; Fumarase/histidase, N-terminal; Phenylalanine ammonia-lyase; Phenylalanine/histidine ammonia-lyases, active site; L-Aspartase-like; Phenylalanine ammonia-lyase, shielding domain superfamily	4.3.1.24	29	K10775	K10775	Rhodotorula mucilaginosa (Yeast) (Rhodotorula rubra)	5537	131567, 2759, 33154, 4751, 451864, 5204, 29000, 162481, 231213, 1799696, 5533	10.1093/nar/16.23.11381; 10.1093/nar/16.23.11382
P11544	PAL_Rhoto	Phenylalanine/tyrosine ammonia-lyase (EC 4.3.1.25) (Bifunctional phenylalanine ammonia-lyase) (Bifunctional PAL)	Phenylalanine/tyrosine ammonia-lyase (EC 4.3.1.25) (Bifunctional phenylalanine ammonia-lyase) (Bifunctional PAL)	P11544		IPR023144; IPR005922; IPR001106; IPR022313; IPR024083; IPR008948	Phenylalanine ammonia-lyase, shielding domain superfamily; Phenylalanine ammonia-lyase; Aromatic amino acid lyase; Phenylalanine/histidine ammonia-lyases, active site; Fumarase/histidase, N-terminal; L-Aspartase-like	4.3.1.24	29	K10775	K10775	Rhodotorula toruloides (Yeast) (Rhodosporidium toruloides)	5286	131567, 2759, 33154, 4751, 451864, 5204, 29000, 162481, 231213, 1799696, 5533	10.3109/10425179109020772; 10.1016/0378-1119(87)90375-1; 10.1016/s0021-9258(18)62279-3; 10.1271/bbb1961.54.2839; 10.1021/bi049053+; 10.1016/j.ymgme.2005.05.012
Q06408	ARO10	Transaminated amino acid decarboxylase	Transaminated amino acid decarboxylase (EC 4.1.1.-) (EC 4.1.1.43) (EC 4.1.1.72) (EC 4.1.1.74) (EC 4.1.1.80) (Thiamine diphosphate-dependent phenylpyruvate decarboxylase) (PPDC) (Thiamine pyrophosphate-dependent 2-oxo-acid decarboxylase) (2ODC) (Transaminated branched-chain amino acid decarboxylase)	Q06408		IPR047214; IPR012001; IPR012110; IPR029061; IPR011766; IPR012000; IPR047213; IPR029035	Pyruvate decarboxylase/indolepyruvate decarboxylase-like, PP-binding domain; Thiamine pyrophosphate enzyme, N-terminal TPP-binding domain; Pyruvate decarboxylase/indolepyruvate decarboxylase-like; Thiamin diphosphate-binding fold; Thiamine pyrophosphate enzyme, TPP-binding; Thiamine pyrophosphate enzyme, central domain; Pyruvate decarboxylase/indolepyruvate decarboxylase-like, pyrimidine-binding …	N/A	86	K12732	K12732	Saccharomyces cerevisiae (strain ATCC 204508 / S288c) (Baker's yeast)	559292	131567, 2759, 33154, 4751, 451864, 4890, 716545, 147537, 4891, 4892, 4893, 4930, 4932	10.1111/j.1742-4658.2011.08103.x; 10.1128/mcb.19.5.3360; 10.1074/jbc.275.15.10937; 10.1128/aem.69.8.4534-4541.2003; 10.1074/jbc.m211914200
P53090	ARO8_Yeast	Aromatic/aminoadipate aminotransferase 1 (2-aminoadipate aminotransferase) (EC 2.6.1.39)	Aromatic/aminoadipate aminotransferase 1 (2-aminoadipate aminotransferase) (EC 2.6.1.39) (2-aminoadipate transaminase) (Alpha-aminoadipate aminotransferase) (AadAT) (Aromatic amino acid aminotransferase 1) (EC 2.6.1.57) (Aromatic amino acid aminotransferase I) (Aromatic amino acid-requiring protein 8)	P53090		IPR015424; IPR050859; IPR004839; IPR015421	Pyridoxal phosphate-dependent transferase; Class-I pyridoxal-phosphate-dependent aminotransferase-like; Aminotransferase, class I/classII, large domain; Pyridoxal phosphate-dependent transferase, major domain	2.6.1.27,2.6.1.39,2.6.1.5,2.6.1.57	36	K00838	K00838	Saccharomyces cerevisiae (strain ATCC 204508 / S288c) (Baker's yeast)	559292	131567, 2759, 33154, 4751, 451864, 4890, 716545, 147537, 4891, 4892, 4893, 4930, 4932	10.1007/s004380050644; 10.1007/s004380050643; 10.1038/nature02046; 10.1111/j.1742-4658.2008.06552.x; 10.1016/j.abb.2011.09.008; 10.1002/pro.2315
Q04052	ARO80	Transcriptional activator ARO80	Transcriptional activator ARO80	Q04052		IPR036864; IPR001138; IPR052780	Zn(2)-C6 fungal-type DNA-binding domain superfamily; Zn(2)Cys(6) fungal-type DNA-binding domain; Aromatic Amino Acid Catabolism Transcriptional Regulators	N/A	95	N/A	N/A	Saccharomyces cerevisiae (strain ATCC 204508 / S288c) (Baker's yeast)	559292	131567, 2759, 33154, 4751, 451864, 4890, 716545, 147537, 4891, 4892, 4893, 4930, 4932	10.1128/mcb.19.5.3360; 10.1038/nature02046
P38840	ARO9	Aromatic amino acid aminotransferase 2	Aromatic amino acid aminotransferase 2 (EC 2.6.1.57) (Aromatic amino acid aminotransferase II) (Aromatic amino acid-requiring protein 9) (Kynurenine aminotransferase I) (KAT I) (EC 2.6.1.7)	P38840		IPR015421; IPR050859; IPR004839; IPR015424	Pyridoxal phosphate-dependent transferase, major domain; Class-I pyridoxal-phosphate-dependent aminotransferase-like; Aminotransferase, class I/classII, large domain; Pyridoxal phosphate-dependent transferase	2.6.1.28,2.6.1.58	36	K05821	K05821	Saccharomyces cerevisiae (strain ATCC 204508 / S288c) (Baker's yeast)	559292	131567, 2759, 33154, 4751, 451864, 4890, 716545, 147537, 4891, 4892, 4893, 4930, 4932	10.1007/s004380050644; 10.1007/s004380050643; 10.1128/mcb.19.5.3360; 10.1038/nature02046; 10.1111/j.1742-4658.2008.06552.x; 10.1126/science.1172867
P32452	PHA2	Probable prephenate dehydratase (PDT) (EC 4.2.1.51) (Phenylalanine-requiring protein 2)	Probable prephenate dehydratase (PDT) (EC 4.2.1.51) (Phenylalanine-requiring protein 2)	P32452		IPR002912; IPR045865; IPR008242; IPR001086	ACT domain; ACT-like domain; Bifunctional P-protein, chorismate mutase/prephenate dehydratase; Prephenate dehydratase	4.2.1.51	84	N/A	K04518	Saccharomyces cerevisiae (strain ATCC 204508 / S288c) (Baker's yeast)	559292	131567, 2759, 33154, 4751, 451864, 4890, 716545, 147537, 4891, 4892, 4893, 4930, 4932	10.1002/yea.320111109; 10.1038/387s093; 10.1534/g3.113.008995; 10.1016/s0021-9258(18)42529-x; 10.1111/j.1432-1033.1967.tb00083.x; 10.1038/nature01644; 10.1038/nature02026; 10.1038/nature02046
P00899	TRP2	Anthranilate synthase component 1 (EC 4.1.3.27)	Anthranilate synthase component 1 (EC 4.1.3.27) (Anthranilate synthase component I)	P00899	YER090W	IPR005256; IPR005801; IPR006805; IPR019999; IPR015890	Anthranilate synthase component I, PabB-like; ADC synthase; Anthranilate synthase component I, N-terminal; Anthranilate synthase component I-like; Chorismate-utilising enzyme, C-terminal	4.1.3.27	65	K01657	K01657	Saccharomyces cerevisiae (strain ATCC 204508 / S288c) (Baker's yeast)	559292	131567, 2759, 33154, 4751, 451864, 4890, 716545, 147537, 4891, 4892, 4893, 4930, 4932	10.1016/s0021-9258(17)43193-0; 10.1128/jb.175.4.1061-1068.1993
P20049	TYR1	Prephenate dehydrogenase [NADP(+)] (PRDH) (EC 1.3.1.13)	Prephenate dehydrogenase [NADP(+)] (PRDH) (EC 1.3.1.13)	P20049		IPR050812; IPR006115; IPR012385; IPR008927; IPR003099; IPR036291	Prephenate/Arogenate Dehydrogenase; 6-phosphogluconate dehydrogenase, NADP-binding; Prephenate dehydrogenase, fungal; 6-phosphogluconate dehydrogenase-like, C-terminal domain superfamily; Prephenate dehydrogenase; NAD(P)-binding domain superfamily	1.3.1.13	77	K00211	K00211	Saccharomyces cerevisiae (strain ATCC 204508 / S288c) (Baker's yeast)	559292	131567, 2759, 33154, 4751, 451864, 4890, 716545, 147537, 4891, 4892, 4893, 4930, 4932	10.1016/0378-1119(89)90422-8; 10.1002/j.1460-2075.1994.tb06923.x; 10.1534/g3.113.008995; 10.1038/nature02046
O94582	Trp3	Anthranilate synthase component 1 (EC 4.1.3.27)	Probable anthranilate synthase component 1 (EC 4.1.3.27) (Anthranilate synthase component I)	O94582		IPR019999; IPR006805; IPR005801; IPR015890; IPR005256	Anthranilate synthase component I-like; Anthranilate synthase component I, N-terminal; ADC synthase; Chorismate-utilising enzyme, C-terminal; Anthranilate synthase component I, PabB-like	4.1.3.27	65	K01657	K01657	Schizosaccharomyces pombe (strain 972 / ATCC 24843) (Fission yeast)	284812	131567, 2759, 33154, 4751, 451864, 4890, 451866, 147554, 34346, 4894, 4895, 4896	10.1021/pr7006335
Q4WHU1	HppD	4-Hydroxyphenylpyruvate dioxygenase (4HPPD) (HPD) (HPPDase) (EC 1.13.11.27) (L-tyrosine degradation gene cluster protein hppD) (Pyomelanin biosynthesis cluster protein hppD)	4-hydroxyphenylpyruvate dioxygenase (4HPPD) (HPD) (HPPDase) (EC 1.13.11.27) (L-tyrosine degradation gene cluster protein hppD) (Pyomelanin biosynthesis cluster protein hppD)	Q4WHU1		IPR041735; IPR005956; IPR037523; IPR041736; IPR029068; IPR004360	4-hydroxyphenylpyruvate dioxygenase, C-terminal; 4-hydroxyphenylpyruvate dioxygenase; Vicinal oxygen chelate (VOC), core domain; 4-hydroxyphenylpyruvate dioxygenase, N-terminal; Glyoxalase/Bleomycin resistance protein/Dihydroxybiphenyl dioxygenase; Glyoxalase/fosfomycin resistance/dioxygenase domain	1.13.11.27	46	K00457	K00457	Aspergillus fumigatus (strain ATCC MYA-4609 / CBS 101355 / FGSC A1100 / Af293) (Neosartorya fumigata)	330879	131567, 2759, 33154, 4751, 451864, 4890, 716545, 147538, 716546, 147545, 451871, 5042, 1131492, 5052, 2720872, 746128	10.1128/aem.02077-08; 10.1016/j.fgb.2009.08.005; 10.1371/journal.pone.0026604
Q5BC32	HmgX	4-Hydroxyphenylpyruvate dioxygenase accessory unit	Uncharacterized protein	Q5BC32	AN1898	IPR038906	Tetratricopeptide repeat protein 36	N/A	105	N/A	N/A	Aspergillus nidulans (strain FGSC A4 / ATCC 38163 / CBS 112.46 / NRRL 194 / M139)	227321	131567, 2759, 33154, 4751, 451864, 4890, 716545, 147537, 3239874, 2916678, 766764, 1535325, 5475, 5476	10.1016/j.fgb.2008.12.003
C8VKK0	HpdA	4-Hydroxyphenylpyruvate dioxygenase (EC 1.14.13.27)	4-hydroxyphenylpyruvate dioxygenase	C8VKK0	AN1899	IPR005956; IPR029068; IPR041736; IPR037523; IPR004360; IPR041735	4-hydroxyphenylpyruvate dioxygenase; Glyoxalase/Bleomycin resistance protein/Dihydroxybiphenyl dioxygenase; 4-hydroxyphenylpyruvate dioxygenase, N-terminal; Vicinal oxygen chelate (VOC), core domain; Glyoxalase/fosfomycin resistance/dioxygenase domain; 4-hydroxyphenylpyruvate dioxygenase, C-terminal	1.13.11.27	46	K00457	K00457	Aspergillus nidulans (strain FGSC A4 / ATCC 38163 / CBS 112.46 / NRRL 194 / M139)	227321	131567, 2759, 33154, 4751, 451864, 4890, 716545, 147538, 716546, 147545, 451871, 5042, 1131492, 5052, 2720870, 162425	10.1128/ec.00160-06
O42764	HPPD_Zymtr	4-Hydroxyphenylpyruvate dioxygenase (4HPPD) (HPD) (HPPDase) (EC 1.13.11.27)	4-hydroxyphenylpyruvate dioxygenase (4HPPD) (HPD) (HPPDase) (EC 1.13.11.27)	O42764		IPR041735; IPR037523; IPR041736; IPR005956; IPR029068; IPR004360	4-hydroxyphenylpyruvate dioxygenase, C-terminal; Vicinal oxygen chelate (VOC), core domain; 4-hydroxyphenylpyruvate dioxygenase, N-terminal; 4-hydroxyphenylpyruvate dioxygenase; Glyoxalase/Bleomycin resistance protein/Dihydroxybiphenyl dioxygenase; Glyoxalase/fosfomycin resistance/dioxygenase domain	1.13.11.27	46	K00457	K00457	Zymoseptoria tritici (Speckled leaf blotch fungus) (Septoria tritici)	1047171	131567, 2759, 33154, 4751, 451864, 4890, 716545, 147538, 716546, 715962, 147541, 451867, 2726947, 93133, 1047167	10.1111/j.1574-6968.1998.tb12966.x
Q7RYT1	Ahd-2	Alhehyde dehydrogenase-2 (indole-2-acetaldehyde dehydrogenase)	aldehyde dehydrogenase (NAD(+)) (EC 1.2.1.3)	Q7RYT1		IPR016161; IPR016162; IPR029510; IPR016163; IPR015590	Aldehyde/histidinol dehydrogenase; Aldehyde dehydrogenase, N-terminal; Aldehyde dehydrogenase, glutamic acid active site; Aldehyde dehydrogenase, C-terminal; Aldehyde dehydrogenase domain	1.2.1.3,1.2.1.5	22	K00128	K00128	Neurospora crassa (strain ATCC 24698 / 74-OR23-1A / CBS 708.71 / DSM 1257 / FGSC 987)	367110	131567, 2759, 33154, 4751, 451864, 4890, 716545, 147538, 716546, 715989, 147550, 222544, 5139, 5148, 5140, 5141	10.1371/journal.pone.0192293
Q7S275	Ahd-3	Alhehyde dehydrogenase-3	aldehyde dehydrogenase (NAD(+)) (EC 1.2.1.3)	Q7S275		IPR016163; IPR029510; IPR015590; IPR016162; IPR044086; IPR016161	Aldehyde dehydrogenase, C-terminal; Aldehyde dehydrogenase, glutamic acid active site; Aldehyde dehydrogenase domain; Aldehyde dehydrogenase, N-terminal; Aldehyde dehydrogenase LUC3-like; Aldehyde/histidinol dehydrogenase	N/A	22	N/A	N/A	Neurospora crassa (strain ATCC 24698 / 74-OR23-1A / CBS 708.71 / DSM 1257 / FGSC 987)	367110	131567, 2759, 33154, 4751, 451864, 4890, 716545, 147538, 716546, 715989, 147550, 222544, 5139, 5148, 5140, 5141	10.1371/journal.pone.0192293
V5IRM1	Aro8	Aromatic aminotransferase Aro8 (indole-3-pyruvic acid forming from tryptophan)	aromatic-amino-acid transaminase (EC 2.6.1.57)	V5IRM1		IPR015424; IPR050859; IPR004839; IPR015421	Pyridoxal phosphate-dependent transferase; Class-I pyridoxal-phosphate-dependent aminotransferase-like; Aminotransferase, class I/classII, large domain; Pyridoxal phosphate-dependent transferase, major domain	2.6.1.27,2.6.1.39,2.6.1.5,2.6.1.57	36	K00838	K00838	Neurospora crassa (strain ATCC 24698 / 74-OR23-1A / CBS 708.71 / DSM 1257 / FGSC 987)	367110	131567, 2759, 33154, 4751, 451864, 4890, 716545, 147538, 716546, 715989, 147550, 222544, 5139, 5148, 5140, 5141	10.1371/journal.pone.0192293
Q1K5E9	Cbs-3	Alhehyde dehydrogenase (indole-2-acetaldehyde dehydrogenase)	Aldehyde dehydrogenase (EC 1.2.1.3)	Q1K5E9		IPR015590; IPR029510; IPR016160; IPR016161; IPR016162; IPR016163	Aldehyde dehydrogenase domain; Aldehyde dehydrogenase, glutamic acid active site; Aldehyde dehydrogenase, cysteine active site; Aldehyde/histidinol dehydrogenase; Aldehyde dehydrogenase, N-terminal; Aldehyde dehydrogenase, C-terminal	1.2.1.3,1.2.1.5	22	K00128	K00128	Neurospora crassa (strain ATCC 24698 / 74-OR23-1A / CBS 708.71 / DSM 1257 / FGSC 987)	367110	131567, 2759, 33154, 4751, 451864, 4890, 716545, 147538, 716546, 715989, 147550, 222544, 5139, 5148, 5140, 5141	10.1371/journal.pone.0192293
P33287	Cfp	Pyruvate decarboxylase (indole-3-pyruvic acid decarboxylase)	Pyruvate decarboxylase (EC 4.1.1.1) (8-10 nm cytoplasmic filament-associated protein) (P59NC)	P33287		IPR029035; IPR012000; IPR000399; IPR029061; IPR047213; IPR012110; IPR047214; IPR011766; IPR012001	DHS-like NAD/FAD-binding domain superfamily; Thiamine pyrophosphate enzyme, central domain; TPP-binding enzyme, conserved site; Thiamin diphosphate-binding fold; Pyruvate decarboxylase/indolepyruvate decarboxylase-like, pyrimidine-binding domain; Pyruvate decarboxylase/indolepyruvate decarboxylase-like; Pyruvate decarboxylase/indolepyruvate decarboxylase-like, PP-binding domain; Thiamine pyrophos…	4.1.1.1	86	K01568	K01568	Neurospora crassa (strain ATCC 24698 / 74-OR23-1A / CBS 708.71 / DSM 1257 / FGSC 987)	367110	131567, 2759, 33154, 4751, 451864, 4890, 716545, 147538, 716546, 715989, 147550, 222544, 5139, 5148, 5140, 5141	10.1371/journal.pone.0192293; 10.1093/genetics/131.3.575; 10.1016/0378-1119(93)90427-5
Q7S5H6	Gdc-3	Glutamate decarboxylase-3	Glutamate decarboxylase	Q7S5H6		IPR015424; IPR015421; IPR002129	Pyridoxal phosphate-dependent transferase; Pyridoxal phosphate-dependent transferase, major domain; Pyridoxal phosphate-dependent decarboxylase	4.1.1.15	109	K01580	K01580	Neurospora crassa (strain ATCC 24698 / 74-OR23-1A / CBS 708.71 / DSM 1257 / FGSC 987)	367110	131567, 2759, 33154, 4751, 451864, 4890, 716545, 147538, 716546, 715989, 147550, 222544, 5139, 5148, 5140, 5141	10.1371/journal.pone.0192293
Q1K874	Lao-2	L-amino acid oxidase-2	L-amino acid oxidase	Q1K874		IPR036188; IPR050281; IPR002937	FAD/NAD(P)-binding domain superfamily; Flavin monoamine oxidase and related enzymes; Amine oxidase	N/A	100	N/A	N/A	Neurospora crassa (strain ATCC 24698 / 74-OR23-1A / CBS 708.71 / DSM 1257 / FGSC 987)	367110	131567, 2759, 33154, 4751, 451864, 4890, 716545, 147538, 716546, 715989, 147550, 222544, 5139, 5148, 5140, 5141	10.1371/journal.pone.0192293
Q1K7B9	Mox-2	Indole-3-pyruvic acid monooxygenase (decarboxilating)	Flavin dependent monooxygenase	Q1K7B9		IPR036188; IPR050346; IPR020946	FAD/NAD(P)-binding domain superfamily; Flavin-containing monooxygenases-like; Flavin monooxygenase-like	N/A	99	N/A	N/A	Neurospora crassa (strain ATCC 24698 / 74-OR23-1A / CBS 708.71 / DSM 1257 / FGSC 987)	367110	131567, 2759, 33154, 4751, 451864, 4890, 716545, 147538, 716546, 715989, 147550, 222544, 5139, 5148, 5140, 5141	10.1371/journal.pone.0192293
Q7RWL7	Naa-2	N-acylethanolamine amidohydrolase-2	N-acylethanolamine amidohydrolase	Q7RWL7		IPR023631; IPR000120; IPR036928; IPR020556	Amidase signature domain; Amidase; Amidase signature (AS) superfamily; Amidase, conserved site	3.5.1.4	108	N/A	N/A	Neurospora crassa (strain ATCC 24698 / 74-OR23-1A / CBS 708.71 / DSM 1257 / FGSC 987)	367110	131567, 2759, 33154, 4751, 451864, 4890, 716545, 147538, 716546, 715989, 147550, 222544, 5139, 5148, 5140, 5141	10.1371/journal.pone.0192293
Q30KV5	PhenA	Prephenate dehydratase (EC 4.2.1.51)	prephenate dehydratase (EC 4.2.1.51)	Q30KV5	AN11135	IPR045865; IPR018528; IPR001086; IPR008242; IPR002912	ACT-like domain; Prephenate dehydratase, conserved site; Prephenate dehydratase; Bifunctional P-protein, chorismate mutase/prephenate dehydratase; ACT domain	4.2.1.51	84	K04518	N/A	Emericella nidulans (Aspergillus nidulans)	162425	131567, 2759, 33154, 4751, 451864, 4890, 716545, 147538, 716546, 147545, 451871, 5042, 1131492, 5052, 2720870	10.1534/genetics.105.044578
L7PB94	DHPR	Dihydropteridine reductase (EC 1.5.1.34) (Quinoid dihydropteridine reductase)	Dihydropteridine reductase (EC 1.5.1.34) (Quinoid dihydropteridine reductase)	L7PB94	AFR32909.1	IPR036291; IPR002347; IPR020904	NAD(P)-binding domain superfamily; Short-chain dehydrogenase/reductase SDR; Short-chain dehydrogenase/reductase, conserved site	N/A	45	K00357	K00357	Mortierella alpina (Oleaginous fungus) (Mortierella renispora)	64518	131567, 2759, 33154, 4751, 112252, 1913637, 1137986, 2212732, 214503, 4854, 4855	10.1128/AEM.00238-13
L7PAC3	PAH-1	Phenylalanine 4-monooxygenase (EC 1.14.16.1) (Phe-4-monooxygenase) (evidence limited to its presence in a gene cluster)	phenylalanine 4-monooxygenase (EC 1.14.16.1) (Phe-4-monooxygenase)	L7PAC3	AFR32906.1	IPR018528; IPR019774; IPR018301; IPR036951; IPR019773; IPR041912; IPR002912; IPR001273; IPR036329; IPR045865	Prephenate dehydratase, conserved site; Aromatic amino acid hydroxylase, C-terminal; Aromatic amino acid hydroxylase, iron/copper binding site; Aromatic amino acid hydroxylase superfamily; Tyrosine 3-monooxygenase-like; Eukaryotic phenylalanine-4-hydroxylase, catalytic domain; ACT domain; Aromatic amino acid hydroxylase; Aromatic amino acid monoxygenase, C-terminal domain superfamily; ACT-like do…	N/A	60	K00500	K00500	Mortierella alpina (Oleaginous fungus) (Mortierella renispora)	64518	131567, 2759, 33154, 4751, 112252, 1913637, 1137986, 2212732, 214503, 4854, 4855	10.1128/AEM.00238-13
L7PAA8	PAH-2	Phenylalanine 4-monooxygenase (EC 1.14.16.1) (Phe-4-monooxygenase) (evidence limited to its presence in a gene cluster)	phenylalanine 4-monooxygenase (EC 1.14.16.1) (Phe-4-monooxygenase)	L7PAA8	AFR32907.1	IPR019774; IPR041912; IPR019773; IPR036329; IPR018528; IPR045865; IPR001273; IPR002912; IPR018301; IPR036951	Aromatic amino acid hydroxylase, C-terminal; Eukaryotic phenylalanine-4-hydroxylase, catalytic domain; Tyrosine 3-monooxygenase-like; Aromatic amino acid monoxygenase, C-terminal domain superfamily; Prephenate dehydratase, conserved site; ACT-like domain; Aromatic amino acid hydroxylase; ACT domain; Aromatic amino acid hydroxylase, iron/copper binding site; Aromatic amino acid hydroxylase superfa…	N/A	60	K00500	K00500	Mortierella alpina (Oleaginous fungus) (Mortierella renispora)	64518	131567, 2759, 33154, 4751, 112252, 1913637, 1137986, 2212732, 214503, 4854, 4855	10.1128/AEM.00238-13
L7PA84	PCD	4a-Hydroxytetrahydrobiopterin dehydratase (EC 4.2.1.96) (4-alpha-hydroxy-tetrahydropterin dehydratase) (evidence limited to its presence in a gene cluster)	4a-hydroxytetrahydrobiopterin dehydratase (EC 4.2.1.96) (4-alpha-hydroxy-tetrahydropterin dehydratase)	L7PA84	AFR32908.1	IPR001533; IPR036428	Pterin 4 alpha carbinolamine dehydratase; Pterin 4 alpha carbinolamine dehydratase superfamily	N/A	59	K01724	K01724	Mortierella alpina (Oleaginous fungus) (Mortierella renispora)	64518	131567, 2759, 33154, 4751, 112252, 1913637, 1137986, 2212732, 214503, 4854, 4855	10.1128/AEM.00238-13
B0XRM8	AroM	Pentafunctional AROM polypeptide [Includes: 3-dehydroquinate synthase (DHQS) (EC 4.2.3.4); 3-phosphoshikimate 1-carboxyvinyltransferase (EC 2.5.1.19) (5-enolpyruvylshikimate-3-phosphate synthase) (EPSP synthase) (EPSPS); Shikimate kinase (SK) (EC 2.7.1.71); 3-dehydroquinate dehydratase (3-dehydroquinase) (EC 4.2.1.10); Shikimate dehydrogenase (EC 1.1.1.25)]	Pentafunctional AROM polypeptide [Includes: 3-dehydroquinate synthase (DHQS) (EC 4.2.3.4); 3-phosphoshikimate 1-carboxyvinyltransferase (EC 2.5.1.19) (5-enolpyruvylshikimate-3-phosphate synthase) (EPSP synthase) (EPSPS); Shikimate kinase (SK) (EC 2.7.1.71); 3-dehydroquinate dehydratase (3-dehydroquinase) (EC 4.2.1.10); Shikimate dehydrogenase (EC 1.1.1.25)]	B0XRM8		IPR027417; IPR036968; IPR000623; IPR001381; IPR013792; IPR023193; IPR006264; IPR013785; IPR018508; IPR008289; IPR056179; IPR016037; IPR001986; IPR010110; IPR046346; IPR031322; IPR023000; IPR030960; IPR013708; IPR036291	P-loop containing nucleoside triphosphate hydrolase; Enolpyruvate transferase domain superfamily; Shikimate kinase/Threonine synthase-like 1; 3-dehydroquinate dehydratase type I; RNA 3'-terminal phosphate cyclase/enolpyruvate transferase, alpha/beta; 3-phosphoshikimate 1-carboxyvinyltransferase, conserved site; 3-phosphoshikimate 1-carboxyvinyltransferase; Aldolase-type TIM barrel; 3-dehydroquina…	1.1.1.25,2.5.1.19,2.7.1.71,4.2.1.10,4.2.3.4	35	K13830; K00800; K01735	K13830	Aspergillus fumigatus (strain CBS 144.89 / FGSC A1163 / CEA10) (Neosartorya fumigata)	451804	131567, 2759, 33154, 4751, 451864, 4890, 716545, 147538, 716546, 147545, 451871, 5042, 1131492, 5052, 2720872, 746128	N/A
G5EB37	AroC	Chorismate mutase (EC 5.4.99.5)	Chorismate mutase (CM) (EC 5.4.99.5) (AnCM)	G5EB37	AN6866	IPR002701; IPR036263; IPR008238; IPR037039	Chorismate mutase II, prokaryotic-type; Chorismate mutase type II superfamily; Chorismate mutase, AroQ class, eukaryotic type; Chorismate mutase, AroQ class superfamily, eukaryotic	5.4.99.5	18	K01850	K01850	Aspergillus nidulans (strain FGSC A4 / ATCC 38163 / CBS 112.46 / NRRL 194 / M139)	227321	131567, 2759, 33154, 4751, 451864, 4890, 716545, 147538, 716546, 147545, 451871, 5042, 1131492, 5052, 2720870, 162425	10.1074/jbc.274.32.22275
G5EB34	AroF	Phospho-2-dehydro-3-deoxyheptonate aldolase, phenylalanine-inhibited	Phospho-2-dehydro-3-deoxyheptonate aldolase (EC 2.5.1.54)	G5EB34	AN5701	IPR006219; IPR013785; IPR006218	DAHP synthase, class 1; Aldolase-type TIM barrel; DAHP synthetase I/KDSA	2.5.1.54	51	K01626	K01626	Aspergillus nidulans (strain FGSC A4 / ATCC 38163 / CBS 112.46 / NRRL 194 / M139)	227321	131567, 2759, 33154, 4751, 451864, 4890, 716545, 147538, 716546, 147545, 451871, 5042, 1131492, 5052, 2720870, 162425	10.1007/s002030000242
Q5AME2	ARO1_Canal	Pentafunctional AROM polypeptide [Includes: 3-dehydroquinate synthase (DHQS) (EC 4.2.3.4); 3-phosphoshikimate 1-carboxyvinyltransferase (EC 2.5.1.19) (5-enolpyruvylshikimate-3-phosphate synthase) (EPSP synthase) (EPSPS); Shikimate kinase (SK) (EC 2.7.1.71); 3-dehydroquinate dehydratase (3-dehydroquinase) (EC 4.2.1.10); Shikimate dehydrogenase (EC 1.1.1.25)]	Pentafunctional AROM polypeptide [Includes: 3-dehydroquinate synthase (DHQS) (EC 4.2.3.4); 3-phosphoshikimate 1-carboxyvinyltransferase (EC 2.5.1.19) (5-enolpyruvylshikimate-3-phosphate synthase) (EPSP synthase) (EPSPS); Shikimate kinase (SK) (EC 2.7.1.71); 3-dehydroquinate dehydratase (3-dehydroquinase) (EC 4.2.1.10); Shikimate dehydrogenase (EC 1.1.1.25)]	Q5AME2		IPR006151; IPR036291; IPR001381; IPR006264; IPR031322; IPR016037; IPR001986; IPR036968; IPR013708; IPR046346; IPR030960; IPR023193; IPR027417; IPR013785; IPR008289; IPR013792; IPR000623; IPR010110; IPR041121; IPR056179	Quinate/shikimate 5-dehydrogenase/glutamyl-tRNA reductase; NAD(P)-binding domain superfamily; 3-dehydroquinate dehydratase type I; 3-phosphoshikimate 1-carboxyvinyltransferase; Shikimate kinase/gluconokinase; 3-dehydroquinate synthase AroB; Enolpyruvate transferase domain; Enolpyruvate transferase domain superfamily; Shikimate dehydrogenase substrate binding, N-terminal; Aminoacid dehydrogenase-l…	1.1.1.25,2.5.1.19,2.7.1.71,4.2.1.10,4.2.3.4	35	K13830; K00800; K01735	K13830	Candida albicans (strain SC5314 / ATCC MYA-2876) (Yeast)	237561	131567, 2759, 33154, 4751, 451864, 4890, 716545, 147537, 3239874, 2916678, 766764, 1535325, 5475, 5476	10.1016/j.jmii.2018.04.002
A0A5B8NIM2	CMU	Chorismate mutase (EC 5.4.99.5) (EqCMU)	Chorismate mutase (EC 5.4.99.5) (EqCMU)	A0A5B8NIM2		IPR037039; IPR036263; IPR008238; IPR002701	Chorismate mutase, AroQ class superfamily, eukaryotic; Chorismate mutase type II superfamily; Chorismate mutase, AroQ class, eukaryotic type; Chorismate mutase II, prokaryotic-type	5.4.99.5	18	K01850	K01850	Erysiphe quercicola (Hevea powdery mildew)	425177	131567, 2759, 33154, 4751, 451864, 4890, 716545, 147538, 716546, 715989, 147548, 5120, 34371, 5121	10.1016/j.micres.2020.126599
Q12640	Aro-2	Chorismate synthase aro-2 (EC 1.5.1.38) (EC 4.2.3.5) (5-enolpyruvylshikimate-3-phosphate phospholyase)	Chorismate synthase aro-2 (EC 1.5.1.38) (EC 4.2.3.5) (5-enolpyruvylshikimate-3-phosphate phospholyase)	Q12640		IPR000453; IPR035904; IPR020541	Chorismate synthase; Chorismate synthase AroC superfamily; Chorismate synthase, conserved site	4.2.3.5	82	K01736	K01736	Neurospora crassa (strain ATCC 24698 / 74-OR23-1A / CBS 708.71 / DSM 1257 / FGSC 987)	367110	131567, 2759, 33154, 4751, 451864, 4890, 716545, 147538, 716546, 715989, 147550, 222544, 5139, 5148, 5140, 5141	10.1074/jbc.270.35.20447; 10.1016/0003-9861(74)90276-8; 10.1021/bi00251a019; 10.1074/jbc.m107249200; 10.1021/bi602420u; 10.1111/j.1742-4658.2008.06305.x; 10.1074/jbc.m312471200
P80576	Aro-8	Phospho-2-dehydro-3-deoxyheptonate aldolase (EC 2.5.1.54) (3-deoxy-D-arabino-heptulosonate 7-phosphate synthase) (DAHP synthase) (Phospho-2-keto-3-deoxyheptonate aldolase)	Phospho-2-dehydro-3-deoxyheptonate aldolase (EC 2.5.1.54) (3-deoxy-D-arabino-heptulosonate 7-phosphate synthase) (DAHP synthase) (Phospho-2-keto-3-deoxyheptonate aldolase)	P80576		IPR002480; IPR013785	DAHP synthetase, class II; Aldolase-type TIM barrel	2.5.1.54	93	K01626	K01626	Neurospora crassa (strain ATCC 24698 / 74-OR23-1A / CBS 708.71 / DSM 1257 / FGSC 987)	367110	131567, 2759, 33154, 4751, 451864, 4890, 716545, 147538, 716546, 715989, 147550, 222544, 5139, 5148, 5140, 5141	10.1016/0005-2744(69)90436-7
Q9P4D8	HARO7	Chorismate mutase (CM) (EC 5.4.99.5)	Chorismate mutase (CM) (EC 5.4.99.5)	Q9P4D8		IPR008238; IPR002701; IPR036263; IPR037039	Chorismate mutase, AroQ class, eukaryotic type; Chorismate mutase II, prokaryotic-type; Chorismate mutase type II superfamily; Chorismate mutase, AroQ class superfamily, eukaryotic	5.4.99.5	18	K01850	K01850	Ogataea angusta (Yeast) (Pichia angusta; Hansenula polymorpha)	870730	131567, 2759, 33154, 4751, 451864, 4890, 716545, 147537, 3239874, 3243775, 1156497, 461281	10.1128/jb.182.15.4188-4197.2000
P08566	ARO1_Yeast	Pentafunctional AROM polypeptide	Pentafunctional AROM polypeptide [Includes: 3-dehydroquinate synthase (DHQS) (EC 4.2.3.4); 3-phosphoshikimate 1-carboxyvinyltransferase (EC 2.5.1.19) (5-enolpyruvylshikimate-3-phosphate synthase) (EPSP synthase) (EPSPS); Shikimate kinase (SK) (EC 2.7.1.71); 3-dehydroquinate dehydratase (3-dehydroquinase) (EC 4.2.1.10); Shikimate dehydrogenase (EC 1.1.1.25)]	P08566		IPR046346; IPR006264; IPR001381; IPR030960; IPR013708; IPR031322; IPR036968; IPR027417; IPR000623; IPR008289; IPR010110; IPR013792; IPR016037; IPR023000; IPR023193; IPR056179; IPR018508; IPR013785; IPR036291; IPR006151; IPR041121; IPR001986	Aminoacid dehydrogenase-like, N-terminal domain superfamily; 3-phosphoshikimate 1-carboxyvinyltransferase; 3-dehydroquinate dehydratase type I; 3-dehydroquinate synthase, N-terminal domain; Shikimate dehydrogenase substrate binding, N-terminal; Shikimate kinase/gluconokinase; Enolpyruvate transferase domain superfamily; P-loop containing nucleoside triphosphate hydrolase; Shikimate kinase/Threoni…	1.1.1.25,2.5.1.19,2.7.1.71,4.2.1.10,4.2.3.4	35	K13830; K00800; K01735	K13830	Saccharomyces cerevisiae (strain ATCC 204508 / S288c) (Baker's yeast)	559292	131567, 2759, 33154, 4751, 451864, 4890, 716545, 147537, 4891, 4892, 4893, 4930, 4932	10.1042/bj2460375; 10.1016/0014-5793(88)81036-6
P28777	ARO2	Chorismate synthase ARO2 (EC 1.5.1.38) (EC 4.2.3.5)	Chorismate synthase ARO2 (EC 1.5.1.38) (EC 4.2.3.5) (5-enolpyruvylshikimate-3-phosphate phospholyase) (Aromatic amino acid requiring protein 2)	P28777		IPR020541; IPR000453; IPR035904	Chorismate synthase, conserved site; Chorismate synthase; Chorismate synthase AroC superfamily	4.2.3.5	82	K01736	K01736	Saccharomyces cerevisiae (strain ATCC 204508 / S288c) (Baker's yeast)	559292	131567, 2759, 33154, 4751, 451864, 4890, 716545, 147537, 4891, 4892, 4893, 4930, 4932	10.1111/j.1365-2958.1991.tb02144.x; 10.1002/(sici)1097-0061(199702)13:2<177::aid-yea62>3.0.co;2-2; 10.1128/jb.136.1.55-62.1978; 10.1038/nature02046
P14843	ARO3	Phospho-2-dehydro-3-deoxyheptonate aldolase, phenylalanine-inhibited	Phospho-2-dehydro-3-deoxyheptonate aldolase, phenylalanine-inhibited (EC 2.5.1.54) (3-deoxy-D-arabino-heptulosonate 7-phosphate synthase) (DAHP synthase) (Phospho-2-keto-3-deoxyheptonate aldolase)	P14843		IPR006219; IPR013785; IPR006218	DAHP synthase, class 1; Aldolase-type TIM barrel; DAHP synthetase I/KDSA	2.5.1.54	51	K01626	K01626	Saccharomyces cerevisiae (strain ATCC 204508 / S288c) (Baker's yeast)	559292	131567, 2759, 33154, 4751, 451864, 4890, 716545, 147537, 4891, 4892, 4893, 4930, 4932	10.1007/BF00340197
P32449	ARO4	Phospho-2-dehydro-3-deoxyheptonate aldolase, tyrosine-inhibited	Phospho-2-dehydro-3-deoxyheptonate aldolase, tyrosine-inhibited (EC 2.5.1.54) (3-deoxy-D-arabino-heptulosonate 7-phosphate synthase) (DAHP synthase) (Phospho-2-keto-3-deoxyheptonate aldolase)	P32449		IPR006219; IPR006218; IPR013785	DAHP synthase, class 1; DAHP synthetase I/KDSA; Aldolase-type TIM barrel	2.5.1.54	51	K01626	K01626	Saccharomyces cerevisiae (strain ATCC 204508 / S288c) (Baker's yeast)	559292	131567, 2759, 33154, 4751, 451864, 4890, 716545, 147537, 4891, 4892, 4893, 4930, 4932	10.1016/0378-1119(92)90670-k; 10.1002/yea.320091014; 10.1038/nature02046; 10.1073/pnas.0337566100
P32178	ARO7_Yeast	Chorismate mutase (EC 5.4.99.5)	Chorismate mutase (CM) (EC 5.4.99.5)	P32178		IPR037039; IPR002701; IPR008238; IPR036263	Chorismate mutase, AroQ class superfamily, eukaryotic; Chorismate mutase II, prokaryotic-type; Chorismate mutase, AroQ class, eukaryotic type; Chorismate mutase type II superfamily	5.4.99.5	18	K01850	K01850	Saccharomyces cerevisiae (strain ATCC 204508 / S288c) (Baker's yeast)	559292	131567, 2759, 33154, 4751, 451864, 4890, 716545, 147537, 4891, 4892, 4893, 4930, 4932	10.1128/jb.171.3.1245-1253.1989; 10.1021/bi00467a011; 10.1074/jbc.273.27.17012; 10.1074/jbc.274.32.22275; 10.1073/pnas.93.8.3330; 10.1016/s0969-2126(97)00294-3
Q9P7R0	Aro1	Pentafunctional AROM polypeptide [Includes: 3-dehydroquinate synthase (DHQS) (EC 4.2.3.4); 3-phosphoshikimate 1-carboxyvinyltransferase (EC 2.5.1.19) (5-enolpyruvylshikimate-3-phosphate synthase) (EPSP synthase) (EPSPS); Shikimate kinase (SK) (EC 2.7.1.71); 3-dehydroquinate dehydratase (3-dehydroquinase) (EC 4.2.1.10); Shikimate dehydrogenase (EC 1.1.1.25)]	Pentafunctional AROM polypeptide [Includes: 3-dehydroquinate synthase (DHQS) (EC 4.2.3.4); 3-phosphoshikimate 1-carboxyvinyltransferase (EC 2.5.1.19) (5-enolpyruvylshikimate-3-phosphate synthase) (EPSP synthase) (EPSPS); Shikimate kinase (SK) (EC 2.7.1.71); 3-dehydroquinate dehydratase (3-dehydroquinase) (EC 4.2.1.10); Shikimate dehydrogenase (EC 1.1.1.25)]	Q9P7R0		IPR001986; IPR056179; IPR023193; IPR027417; IPR006264; IPR013708; IPR031322; IPR008289; IPR013785; IPR041121; IPR001381; IPR030960; IPR036291; IPR036968; IPR046346; IPR000623; IPR013792; IPR010110; IPR016037	Enolpyruvate transferase domain; 3-dehydroquinate synthase, C-terminal domain; 3-phosphoshikimate 1-carboxyvinyltransferase, conserved site; P-loop containing nucleoside triphosphate hydrolase; 3-phosphoshikimate 1-carboxyvinyltransferase; Shikimate dehydrogenase substrate binding, N-terminal; Shikimate kinase/gluconokinase; Pentafunctional AroM protein; Aldolase-type TIM barrel; SDH, C-terminal;…	1.1.1.25,2.5.1.19,2.7.1.71,4.2.1.10,4.2.3.4	35	K13830; K00800; K01735	K13830	Schizosaccharomyces pombe (strain 972 / ATCC 24843) (Fission yeast)	284812	131567, 2759, 33154, 4751, 451864, 4890, 451866, 147554, 34346, 4894, 4895, 4896	N/A
A0A0S0FTT9	ARO7_Tripa	Chorismate mutase (CM) (EC 5.4.99.5) (TpARO7)	Chorismate mutase (CM) (EC 5.4.99.5) (TpARO7)	A0A0S0FTT9		IPR036263; IPR008238; IPR037039; IPR002701	Chorismate mutase type II superfamily; Chorismate mutase, AroQ class, eukaryotic type; Chorismate mutase, AroQ class superfamily, eukaryotic; Chorismate mutase II, prokaryotic-type	5.4.99.5	18	K01850	K01850	Trichoderma parareesei (Filamentous fungus)	858221	131567, 2759, 33154, 4751, 451864, 4890, 716545, 147538, 716546, 715989, 147550, 222543, 5125, 5129, 5543	10.3389/fmicb.2015.01181
A0A2I2F272	AcdA	Indoleamine 2,3-dioxygenase acdA (IDO acdA) (EC 1.13.11.52) (Aspcandine biosynthesis gene cluster protein A)	Indoleamine 2,3-dioxygenase acdA (IDO acdA) (EC 1.13.11.52) (Aspcandine biosynthesis gene cluster protein A)	A0A2I2F272		IPR000898; IPR037217	Indoleamine 2,3-dioxygenase; Tryptophan/Indoleamine 2,3-dioxygenase-like	1.13.11.52	23	K00463	K00463	Aspergillus candidus	41067	131567, 2759, 33154, 4751, 451864, 4890, 716545, 147538, 716546, 147545, 451871, 5042, 1131492, 5052, 2720871	10.1021/acs.orglett.2c01918
A0A2I2F284	AcdD	Kynurenine 3-monooxygenase acdD (EC 1.14.13.9) (Aspcandine biosynthesis gene cluster protein D) (Kynurenine 3-hydroxylase acdD)	Kynurenine 3-monooxygenase acdD (EC 1.14.13.9) (Aspcandine biosynthesis gene cluster protein D) (Kynurenine 3-hydroxylase acdD)	A0A2I2F284		IPR036188; IPR002938; IPR027545	FAD/NAD(P)-binding domain superfamily; FAD-binding domain; Kynurenine 3-monooxygenase	1.14.13.9	24	K00486	K00486	Aspergillus candidus	41067	131567, 2759, 33154, 4751, 451864, 4890, 716545, 147538, 716546, 147545, 451871, 5042, 1131492, 5052, 2720871	10.1021/acs.orglett.2c01918
A0A6G9KIF9	NanC	Indoleamine 2,3-dioxygenase nanC (IDO nanC) (EC 1.13.11.52) (Nanangelenin A biosynthesis cluster protein C)	Indoleamine 2,3-dioxygenase nanC (IDO nanC) (EC 1.13.11.52) (Nanangelenin A biosynthesis cluster protein C)	A0A6G9KIF9		IPR000898; IPR037217	Indoleamine 2,3-dioxygenase; Tryptophan/Indoleamine 2,3-dioxygenase-like	1.13.11.52	23	K00463	K00463	Aspergillus nanangensis	2582783	131567, 2759, 33154, 4751, 451864, 4890, 716545, 147538, 716546, 147545, 451871, 5042, 1131492, 5052, 2720871	10.1021/jacs.0c01605
Q5BGU9	IvoB	N-acetyl-6-hydroxytryptophan oxidase ivoB (AHTase ivoB) (EC 1.14.-.-) (Ivory mutation-related protein B) (Monophenol oxidase)	N-acetyl-6-hydroxytryptophan oxidase ivoB (AHTase ivoB) (EC 1.14.-.-) (Ivory mutation-related protein B) (Monophenol oxidase)	Q5BGU9		IPR002227; IPR008922; IPR050316	Tyrosinase copper-binding domain; Di-copper centre-containing domain superfamily; Tyrosinase and Hemocyanin	1.14.18.1	26	K00505	K00505	Aspergillus nidulans (strain FGSC A4 / ATCC 38163 / CBS 112.46 / NRRL 194 / M139)	227321	131567, 2759, 33154, 4751, 451864, 4890, 716545, 147537, 3239874, 2916678, 766764, 1535325, 5475, 5476	10.1099/00221287-136-9-1725; 10.1016/j.fgb.2017.01.006
Q5AZP9	TrpB	Tryptophan synthase (EC 4.2.1.20)	Tryptophan synthase (EC 4.2.1.20)	Q5AZP9	AN6231	IPR002028; IPR006653; IPR011060; IPR006654; IPR013785; IPR036052; IPR023026; IPR001926; IPR018204	Tryptophan synthase, alpha chain; Tryptophan synthase, beta chain, conserved site; Ribulose-phosphate binding barrel; Tryptophan synthase, beta chain; Aldolase-type TIM barrel; Tryptophan synthase beta chain-like, PALP domain superfamily; Tryptophan synthase beta chain/beta chain-like; Tryptophan synthase beta chain-like, PALP domain; Tryptophan synthase, alpha chain, active site	4.2.1.20	67	K01694; K01696; K01695	K01694	Aspergillus nidulans (strain FGSC A4 / ATCC 38163 / CBS 112.46 / NRRL 194 / M139)	227321	131567, 2759, 33154, 4751, 451864, 4890, 716545, 147537, 3239874, 2916678, 766764, 1535325, 5475, 5476	10.1007/s004380000250
P06531	TrpC	Multifunctional tryptophan biosynthesis protein	Multifunctional tryptophan biosynthesis protein [Includes: Anthranilate synthase component 2 (AS) (EC 4.1.3.27) (Anthranilate synthase, glutamine amidotransferase component); Indole-3-glycerol phosphate synthase (IGPS) (EC 4.1.1.48); N-(5'-phosphoribosyl)anthranilate isomerase (PRAI) (EC 5.3.1.24)]	P06531	AN0648	IPR029062; IPR013785; IPR011060; IPR001240; IPR013798; IPR050472; IPR006221; IPR017926; IPR001468; IPR016302	Class I glutamine amidotransferase-like; Aldolase-type TIM barrel; Ribulose-phosphate binding barrel; N-(5'phosphoribosyl) anthranilate isomerase (PRAI) domain; Indole-3-glycerol phosphate synthase domain; Anthranilate Synthase/Amidotransferase; Anthranilate synthase/para-aminobenzoate synthase like domain; Glutamine amidotransferase; Indole-3-glycerol phosphate synthase, conserved site; Anthrani…	4.1.1.48,4.1.3.27,5.3.1.24	66	K13501; K01609; K01658	K13501	Aspergillus nidulans (strain FGSC A4 / ATCC 38163 / CBS 112.46 / NRRL 194 / M139)	227321	131567, 2759, 33154, 4751, 451864, 4890, 716545, 147538, 716546, 147545, 451871, 5042, 1131492, 5052, 2720870, 162425	10.1007/bf00365648; 10.1007/bf00327506; 10.1073/pnas.80.24.7576
Q0CG33	TpzB	Indoleamine 2,3-dioxygenase tpzB (IDO tpzB) (EC 1.13.11.52) (Terreazepine biosynthesis cluster protein B)	Indoleamine 2,3-dioxygenase tpzB (IDO tpzB) (EC 1.13.11.52) (Terreazepine biosynthesis cluster protein B)	Q0CG33		IPR000898; IPR037217	Indoleamine 2,3-dioxygenase; Tryptophan/Indoleamine 2,3-dioxygenase-like	1.13.11.52	23	K00463	K00463	Aspergillus terreus (strain NIH 2624 / FGSC A1156)	341663	131567, 2759, 33154, 4751, 451864, 4890, 716545, 147538, 716546, 147545, 451871, 5042, 1131492, 5052, 2720871, 33178	10.1128/mbio.01691-20
Q7S332	Kyn-1	Kynureninase 1 (EC 3.7.1.3)	Kynureninase 1 (EC 3.7.1.3) (Biosynthesis of nicotinic acid protein 5-1) (L-kynurenine hydrolase 1)	Q7S332		IPR015422; IPR010111; IPR015424; IPR015421	Pyridoxal phosphate-dependent transferase, small domain; Kynureninase; Pyridoxal phosphate-dependent transferase; Pyridoxal phosphate-dependent transferase, major domain	3.7.1.3	97	K01556	K01556	Neurospora crassa (strain ATCC 24698 / 74-OR23-1A / CBS 708.71 / DSM 1257 / FGSC 987)	367110	131567, 2759, 33154, 4751, 451864, 4890, 716545, 147538, 716546, 715989, 147550, 222544, 5139, 5148, 5140, 5141	NA
Q7RXY2	Kyn-2	Kynureninase 2 (EC 3.7.1.3)	Kynureninase 2 (EC 3.7.1.3) (Biosynthesis of nicotinic acid protein 5-2) (L-kynurenine hydrolase 2)	Q7RXY2		IPR010111; IPR015422; IPR000192; IPR015424; IPR015421	Kynureninase; Pyridoxal phosphate-dependent transferase, small domain; Aminotransferase class V domain; Pyridoxal phosphate-dependent transferase; Pyridoxal phosphate-dependent transferase, major domain	3.7.1.3	97	K01556	K01556	Neurospora crassa (strain ATCC 24698 / 74-OR23-1A / CBS 708.71 / DSM 1257 / FGSC 987)	367110	131567, 2759, 33154, 4751, 451864, 4890, 716545, 147538, 716546, 715989, 147550, 222544, 5139, 5148, 5140, 5141	NA
Q7S3C9	Nic-3	Kynurenine 3-monooxygenase (EC 1.14.13.9)	Kynurenine 3-monooxygenase (EC 1.14.13.9) (Biosynthesis of nicotinic acid protein 4) (Kynurenine 3-hydroxylase) (Nicotinic acid-requiring protein 3)	Q7S3C9		IPR002938; IPR036188; IPR027545	FAD-binding domain; FAD/NAD(P)-binding domain superfamily; Kynurenine 3-monooxygenase	1.14.13.9	24	K00486	K00486	Neurospora crassa (strain ATCC 24698 / 74-OR23-1A / CBS 708.71 / DSM 1257 / FGSC 987)	367110	131567, 2759, 33154, 4751, 451864, 4890, 716545, 147538, 716546, 715989, 147550, 222544, 5139, 5148, 5140, 5141	10.1128/jb.107.2.448-455.1971
P00908	Trp-1	Multifunctional tryptophan biosynthesis protein	Multifunctional tryptophan biosynthesis protein [Includes: Anthranilate synthase component 2 (AS) (EC 4.1.3.27) (Anthranilate synthase, glutamine amidotransferase component); Indole-3-glycerol phosphate synthase (IGPS) (EC 4.1.1.48); N-(5'-phosphoribosyl)anthranilate isomerase (PRAI) (EC 5.3.1.24)]	P00908		IPR029062; IPR016302; IPR001240; IPR013785; IPR013798; IPR050472; IPR001468; IPR011060; IPR006221; IPR017926	Class I glutamine amidotransferase-like; Anthranilate synthase component 2; N-(5'phosphoribosyl) anthranilate isomerase (PRAI) domain; Aldolase-type TIM barrel; Indole-3-glycerol phosphate synthase domain; Anthranilate Synthase/Amidotransferase; Indole-3-glycerol phosphate synthase, conserved site; Ribulose-phosphate binding barrel; Anthranilate synthase/para-aminobenzoate synthase like domain; G…	4.1.1.48,4.1.3.27,5.3.1.24	66	K13501; K01609; K01658	K13501	Neurospora crassa (strain ATCC 24698 / 74-OR23-1A / CBS 708.71 / DSM 1257 / FGSC 987)	367110	131567, 2759, 33154, 4751, 451864, 4890, 716545, 147538, 716546, 715989, 147550, 222544, 5139, 5148, 5140, 5141	10.1128/ec.00061-14; 10.1128/jb.152.2.954-958.1982; 10.1007/BF00315796; 10.1128/ec.00078-07
P13228	Trp-3	Tryptophan synthase	Tryptophan synthase (EC 4.2.1.20)	P13228	NCU08409	IPR002028; IPR036052; IPR023026; IPR006653; IPR013785; IPR011060; IPR001926; IPR006654; IPR018204	Tryptophan synthase, alpha chain; Tryptophan synthase beta chain-like, PALP domain superfamily; Tryptophan synthase beta chain/beta chain-like; Tryptophan synthase, beta chain, conserved site; Aldolase-type TIM barrel; Ribulose-phosphate binding barrel; Tryptophan synthase beta chain-like, PALP domain; Tryptophan synthase, beta chain; Tryptophan synthase, alpha chain, active site	4.2.1.20	67	K01694; K01696; K01695	K01694	Neurospora crassa (strain ATCC 24698 / 74-OR23-1A / CBS 708.71 / DSM 1257 / FGSC 987)	367110	131567, 2759, 33154, 4751, 451864, 4890, 716545, 147538, 716546, 715989, 147550, 222544, 5139, 5148, 5140, 5141	10.1016/s0021-9258(19)84927-x; 10.1016/s0021-9258(18)68725-3
P0DUR8	QulI	Indoleamine 2,3-dioxygenase qulI (IDO qulI) (EC 1.13.11.52) (Quinolactacin A2 biosynthesis cluster protein I)	Indoleamine 2,3-dioxygenase qulI (IDO qulI) (EC 1.13.11.52) (Quinolactacin A2 biosynthesis cluster protein I)	P0DUR8		IPR000898; IPR037217	Indoleamine 2,3-dioxygenase; Tryptophan/Indoleamine 2,3-dioxygenase-like	1.13.11.52	23	K00463	K00463	Penicillium citrinum	5077	131567, 2759, 33154, 4751, 451864, 4890, 716545, 147538, 716546, 147545, 451871, 5042, 1131492, 5073	10.1002/anie.202005770
P47125	BNA2	Tryptophan 2,3-dioxygenase (Indoleamine 2,3-dioxygenase; IDO) (EC 1.13.11.52)	Indoleamine 2,3-dioxygenase (IDO) (EC 1.13.11.52) (Biosynthesis of nicotinic acid protein 2)	P47125		IPR000898; IPR037217	Indoleamine 2,3-dioxygenase; Tryptophan/Indoleamine 2,3-dioxygenase-like	1.13.11.52	23	K00463	K00463	Saccharomyces cerevisiae (strain ATCC 204508 / S288c) (Baker's yeast)	559292	131567, 2759, 33154, 4751, 451864, 4890, 716545, 147537, 4891, 4892, 4893, 4930, 4932	10.1016/s0014-5793(02)02585-1; 10.1074/jbc.m300076200; 10.1038/nature02046; 10.1186/gb-2008-9-10-r146; 10.1007/s00239-010-9412-5; 10.1016/j.bbamcr.2013.02.015
P47039	BNA3	Arylformamidase	Probable kynurenine--oxoglutarate transaminase BNA3 (EC 2.6.1.7) (Biosynthesis of nicotinic acid protein 3) (Kynurenine aminotransferase)	P47039		IPR051326; IPR015422; IPR004839; IPR015421; IPR015424; IPR004838	Kynurenine--oxoglutarate transaminase; Pyridoxal phosphate-dependent transferase, small domain; Aminotransferase, class I/classII, large domain; Pyridoxal phosphate-dependent transferase, major domain; Pyridoxal phosphate-dependent transferase; Aminotransferases, class-I, pyridoxal-phosphate-binding site	2.6.1.7	88	K14264	K14264	Saccharomyces cerevisiae (strain ATCC 204508 / S288c) (Baker's yeast)	559292	131567, 2759, 33154, 4751, 451864, 4890, 716545, 147537, 4891, 4892, 4893, 4930, 4932	10.1038/nature02046; 10.1021/pr050477f; 10.1021/bi701172v
P38169	BNA4	Kynurenine 3-monooxygenase (EC 1.14.13.9)	Kynurenine 3-monooxygenase (EC 1.14.13.9) (Biosynthesis of nicotinic acid protein 4) (Kynurenine 3-hydroxylase)	P38169		IPR036188; IPR002938; IPR027545	FAD/NAD(P)-binding domain superfamily; FAD-binding domain; Kynurenine 3-monooxygenase	1.14.13.9	24	K00486	K00486	Saccharomyces cerevisiae (strain ATCC 204508 / S288c) (Baker's yeast)	559292	131567, 2759, 33154, 4751, 451864, 4890, 716545, 147537, 4891, 4892, 4893, 4930, 4932	10.1016/s0014-5793(02)02585-1; 10.1091/mbc.e05-08-0740; 10.1073/pnas.2135385100; 10.1038/nature02046; 10.1038/nature12039; 10.1016/j.chembiol.2018.01.008
Q05979	BNA5	Kynureninase (EC 3.7.1.3)	Kynureninase (EC 3.7.1.3) (Biosynthesis of nicotinic acid protein 5) (L-kynurenine hydrolase)	Q05979		IPR015424; IPR015422; IPR010111; IPR015421	Pyridoxal phosphate-dependent transferase; Pyridoxal phosphate-dependent transferase, small domain; Kynureninase; Pyridoxal phosphate-dependent transferase, major domain	3.7.1.3	97	K01556	K01556	Saccharomyces cerevisiae (strain ATCC 204508 / S288c) (Baker's yeast)	559292	131567, 2759, 33154, 4751, 451864, 4890, 716545, 147537, 4891, 4892, 4893, 4930, 4932	10.1016/s0014-5793(02)02585-1; 10.1038/nature02046
P38085	TAT1	Valine/tyrosine/tryptophan amino-acid permease 1 (Tyrosine and tryptophan amino acid transporter 1)	Valine/tyrosine/tryptophan amino-acid permease 1 (Tyrosine and tryptophan amino acid transporter 1)	P38085		IPR004841; IPR004840; IPR004762; IPR050524	Amino acid permease/ SLC12A domain; Amino acid permease, conserved site; Amino acid permease, fungi; Amino Acid-Polyamine-Organocation Superfamily YAT	N/A	87	K16261	K16261	Saccharomyces cerevisiae (strain ATCC 204508 / S288c) (Baker's yeast)	559292	131567, 2759, 33154, 4751, 451864, 4890, 716545, 147537, 4891, 4892, 4893, 4930, 4932	10.1128/mcb.14.10.6597-6606.1994; 10.1002/j.1460-2075.1994.tb06923.x; 10.1534/g3.113.008995; 10.1002/yea.320100711; 10.1007/s002940050459; 10.1038/nature02046; 10.1073/pnas.2135500100; 10.1073/pnas.0604075103; 10.1021/pr060559j; 10.1073/pnas.0607084104; 10.1074/mcp.m700468-mcp200; 10.1126/science.1172867; 10.1002/pmic.201100166
P38967	TAT2	Tryptophan permease (Tryptophan amino acid transporter)	Tryptophan permease (Tryptophan amino acid transporter)	P38967		IPR013792; IPR004841; IPR004840; IPR050524; IPR004762	RNA 3'-terminal phosphate cyclase/enolpyruvate transferase, alpha/beta; Amino acid permease/ SLC12A domain; Amino acid permease, conserved site; Amino Acid-Polyamine-Organocation Superfamily YAT; Amino acid permease, fungi	N/A	87	K16261	K16261	Saccharomyces cerevisiae (strain ATCC 204508 / S288c) (Baker's yeast)	559292	131567, 2759, 33154, 4751, 451864, 4890, 716545, 147537, 4891, 4892, 4893, 4930, 4932	10.1128/mcb.14.10.6597-6606.1994; 10.1007/bf00285453; 10.1038/387s098; 10.1534/g3.113.008995; 10.1007/s002940050459; 10.1007/s002940050506; 10.1038/nature02046; 10.1073/pnas.0604075103
P00931	TRP5	Tryptophan synthase (EC 4.2.1.20)	Tryptophan synthase (EC 4.2.1.20)	P00931		IPR023026; IPR011060; IPR006654; IPR002028; IPR001926; IPR036052; IPR013785; IPR006653; IPR018204	Tryptophan synthase beta chain/beta chain-like; Ribulose-phosphate binding barrel; Tryptophan synthase, beta chain; Tryptophan synthase, alpha chain; Tryptophan synthase beta chain-like, PALP domain; Tryptophan synthase beta chain-like, PALP domain superfamily; Aldolase-type TIM barrel; Tryptophan synthase, beta chain, conserved site; Tryptophan synthase, alpha chain, active site	4.2.1.20	67	K01694; K01696; K01695	K01694	Saccharomyces cerevisiae (strain ATCC 204508 / S288c) (Baker's yeast)	559292	131567, 2759, 33154, 4751, 451864, 4890, 716545, 147537, 4891, 4892, 4893, 4930, 4932	10.1016/s0021-9258(19)68220-7;10.1016/0378-1119(82)90076-2
B7STY2	AtrD	L-tyrosine:2-oxoglutarate aminotransferase atrD (EC 2.6.1.5) (Atromentin biosynthesis protein D)	L-tyrosine:2-oxoglutarate aminotransferase atrD (EC 2.6.1.5) (Atromentin biosynthesis protein D)	B7STY2		IPR050859; IPR015421; IPR004839; IPR015424	Class-I pyridoxal-phosphate-dependent aminotransferase-like; Pyridoxal phosphate-dependent transferase, major domain; Aminotransferase, class I/classII, large domain; Pyridoxal phosphate-dependent transferase	2.6.1.27,2.6.1.39,2.6.1.5,2.6.1.57	36	K00838	K00838	Tapinella panuoides (Oyster rollrim mushroom) (Paxillus panuoides)	80604	131567, 2759, 33154, 4751, 451864, 5204, 5302, 155619, 452333, 68889, 227333, 227335, 72121	10.1016/j.fgb.2008.08.009
Q5BBG6	AN2114	Salicylate 1-monooxygenase (decarboxylating) (1.14.13.1)	Salicylate hydroxylase, putative (AFU_orthologue AFUA_2G05260)	Q5BBG6	AN2114	IPR051104; IPR036188; IPR002938	FAD-dependent monooxygenase; FAD/NAD(P)-binding domain superfamily; FAD-binding domain	1.14.13.1	15	N/A	N/A	Aspergillus nidulans (strain FGSC A4 / ATCC 38163 / CBS 112.46 / NRRL 194 / M139)	227321	131567, 2759, 33154, 4751, 451864, 4890, 716545, 147537, 3239874, 2916678, 766764, 1535325, 5475, 5476	10.1016/j.fgb.2014.11.002
Q5AYA7	DhbD	2,3-Dihydroxybenzoate decarboxylase (EC 4.1.1.46)	Amidohydrolase family protein (AFU_orthologue AFUA_7G05840)	Q5AYA7	AN6723	IPR032465; IPR032466; IPR006680	2-amino-3-carboxymuconate-6-semialdehyde decarboxylase; Metal-dependent hydrolase; Amidohydrolase-related	4.1.1.46	32	K14333; K07045	K14333	Aspergillus nidulans (strain FGSC A4 / ATCC 38163 / CBS 112.46 / NRRL 194 / M139)	227321	131567, 2759, 33154, 4751, 451864, 4890, 716545, 147537, 3239874, 2916678, 766764, 1535325, 5475, 5476	10.1016/j.fgb.2014.11.002
A2QMG8	DhbD_Aspnc	2,3-Dihydroxybenzoate decarboxylase (EC 4.1.1.46)	2,3-dihydroxybenzoic acid decarboxylase dhbD-Aspergillus niger (EC 4.1.1.46)	A2QMG8		IPR032466; IPR032465; IPR006680	Metal-dependent hydrolase; 2-amino-3-carboxymuconate-6-semialdehyde decarboxylase; Amidohydrolase-related	4.1.1.46	32	K14333; K07045	K14333	Aspergillus niger (strain ATCC MYA-4892 / CBS 513.88 / FGSC A1513)	425011	131567, 2759, 33154, 4751, 451864, 4890, 716545, 147538, 716546, 147545, 451871, 5042, 1131492, 5052, 2720871, 5061	10.1111/j.1432-1033.1995.0104i.x
NRRL3_04385	DhbA	2,3-Dihydroxybenzoate decarboxylase (EC 4.1.1.46)		N/A		IPR032466; IPR032465; IPR006680	Metal-dependent hydrolase; 2-amino-3-carboxymuconate-6-semialdehyde decarboxylase; Amidohydrolase-related	4.1.1.46	32	K14333; K07045	K14333	Aspergillus niger NRRL3	1451139	131567, 2759, 33154, 4751, 451864, 4890, 716545, 147538, 716546, 147545, 451871, 5042, 1131492, 5052, 2720871, 5061, 1451139	10.1128/AEM.02701-20
NRRL3_09723	ShyA	Salicylate 1-monooxygenase (decarboxylating) (1.14.13.1)		N/A		IPR002938; IPR051104; IPR036188	FAD-binding domain; FAD-dependent monooxygenase; FAD/NAD(P)-binding domain superfamily	1.14.13.1	15	N/A	N/A	Aspergillus niger NRRL3	1451139	131567, 2759, 33154, 4751, 451864, 4890, 716545, 147538, 716546, 147545, 451871, 5042, 1131492, 5052, 2720871, 5061, 1451139	10.1128/AEM.02701-20
P80402	AO090005000447	2,3-Dihydroxybenzoate decarboxylase (EC 4.1.1.46)	2,3-dihydroxybenzoate decarboxylase (2,3-DHBA decarboxylase) (DHBD) (EC 4.1.1.46) (o-pyrocatechuate decarboxylase)	P80402		IPR032466; IPR032465; IPR006680	Metal-dependent hydrolase; 2-amino-3-carboxymuconate-6-semialdehyde decarboxylase; Amidohydrolase-related	4.1.1.46	32	K14333; K07045	K14333	Aspergillus oryzae (strain ATCC 42149 / RIB 40) (Yellow koji mold)	510516	131567, 2759, 33154, 4751, 451864, 4890, 716545, 147538, 716546, 147545, 451871, 5042, 1131492, 5052, 2720871, 5062	10.1016/0167-4838(95)00242-1
A0A0A1E7Z2	Efe-shyA	Salicylate 1-monooxygenase (decarboxylating) (1.14.13.1)	Salicylate hydroxylase	A0A0A1E7Z2	KM400586	IPR036188; IPR002938; IPR051104	FAD/NAD(P)-binding domain superfamily; FAD-binding domain; FAD-dependent monooxygenase	1.14.13.1	15	N/A	N/A	Epichloe festucae	35717	131567, 2759, 33154, 4751, 451864, 4890, 716545, 147538, 716546, 715989, 147550, 222543, 5125, 34397, 5112	10.1038/srep10939
I1RIL9	FGRAMPH1_01T13395	Salicylate 1-monooxygenase (decarboxylating) (1.14.13.1)	Chromosome 2, complete genome	I1RIL9	FGSG_03657	IPR051104; IPR002938; IPR036188	FAD-dependent monooxygenase; FAD-binding domain; FAD/NAD(P)-binding domain superfamily	1.14.13.1	15	N/A	N/A	Fusarium graminearum (strain ATCC MYA-4620 / CBS 123657 / FGSC 9075 / NRRL 31084 / PH-1) (Wheat head blight fungus)	229533	131567, 2759, 33154, 4751, 451864, 4890, 716545, 147538, 716546, 715989, 147550, 222543, 5125, 110618, 5506, 569360, 5518	10.3389/fmicb.2018.03219
I1RXJ0	FGSG_09061	2,3-Dihydroxybenzoate decarboxylase (EC 4.1.1.46)	Chromosome 4, complete genome	I1RXJ0	FGSG_09061	IPR032466; IPR032465; IPR006680	Metal-dependent hydrolase; 2-amino-3-carboxymuconate-6-semialdehyde decarboxylase; Amidohydrolase-related	4.1.1.46	32	K14333; K07045	K14333	Fusarium graminearum (strain ATCC MYA-4620 / CBS 123657 / FGSC 9075 / NRRL 31084 / PH-1) (Wheat head blight fungus)	229533	131567, 2759, 33154, 4751, 451864, 4890, 716545, 147538, 716546, 715989, 147550, 222543, 5125, 110618, 5506, 569360, 5518	10.1016/j.funbio.2018.11.002
XP_046089355	LeOMT1	Catechol O-methyltransferase 1		XP_046089355.1	C8R40DRAFT_1038484	IPR029063; IPR002935	S-adenosyl-L-methionine-dependent methyltransferase superfamily; Class I-like SAM-dependent O-methyltransferase	N/A	71	N/A	N/A	Lentinula edodes Le(Bin) 0899 ss11	5353	131567, 2759, 33154, 4751, 451864, 5204, 5302, 155619, 452333, 5338, 2982316, 72117, 5352, 5353	10.1021/acs.jafc.4c01514
XP_046082518	LeOMT2	Catechol O-methyltransferase 2		XP_046082518.1	C8R40DRAFT_1054537	IPR050362; IPR029063; IPR002935	Cation-dependent O-methyltransferase; S-adenosyl-L-methionine-dependent methyltransferase superfamily; Class I-like SAM-dependent O-methyltransferase	N/A	71	N/A	N/A	Lentinula edodes Le(Bin) 0899 ss11	5353	131567, 2759, 33154, 4751, 451864, 5204, 5302, 155619, 452333, 5338, 2982316, 72117, 5352, 5353	10.1021/acs.jafc.4c01514
XP_046081978	LeOMT3	Catechol O-methyltransferase 3		XP_046081978.1	C8R40DRAFT_1055704	IPR050362; IPR029063; IPR002935	Cation-dependent O-methyltransferase; S-adenosyl-L-methionine-dependent methyltransferase superfamily; Class I-like SAM-dependent O-methyltransferase	N/A	71	N/A	N/A	Lentinula edodes Le(Bin) 0899 ss11	5353	131567, 2759, 33154, 4751, 451864, 5204, 5302, 155619, 452333, 5338, 2982316, 72117, 5352, 5353	10.1021/acs.jafc.4c01514
G8B709	MNX1	4-Hydroxybenzoate 1-monooxygenase (decarboxylating)	FAD_binding_3 domain-containing protein	G8B709		IPR036188; IPR002938; IPR050493	FAD/NAD(P)-binding domain superfamily; FAD-binding domain; FAD-dependent Monooxygenases in Biosynthesis and Metabolism	1.14.13.1	12	N/A	N/A	Candida parapsilosis (strain CDC 317 / ATCC MYA-4646) (Yeast) (Monilia parapsilosis)	578454	131567, 2759, 33154, 4751, 451864, 4890, 716545, 147537, 3239874, 2916678, 766764, 1535325, 5475, 5480	10.1038/s41598-017-09408-6; 10.1099/mic.0.048215-0; 10.1186/1471-2164-12-628
G8BGH1	MNX3	Hidroquinone 2-monooxygenase	Phenol 2-monooxygenase	G8BGH1		IPR036188; IPR012941; IPR002938; IPR050641; IPR036249; IPR038220	FAD/NAD(P)-binding domain superfamily; Phenol hydroxylase-like, C-terminal dimerisation domain; FAD-binding domain; Rifampicin monooxygenase-like; Thioredoxin-like superfamily; Phenol hydroxylase, C-terminal TRX-fold domain superfamily	1.14.13.7	7	K03380	K03380	Candida parapsilosis (strain CDC 317 / ATCC MYA-4646) (Yeast) (Monilia parapsilosis)	578454	131567, 2759, 33154, 4751, 451864, 4890, 716545, 147537, 3239874, 2916678, 766764, 1535325, 5475, 5480	10.1099/mic.0.048215-0; 10.1186/1471-2164-12-628
M2QGN5	GsMNX1	4-Hydroxybenzoate 1-monooxygenase (decarboxylating)	FAD-binding domain-containing protein	M2QGN5	Cersu1_120062	IPR050493; IPR036188; IPR002938	FAD-dependent Monooxygenases in Biosynthesis and Metabolism; FAD/NAD(P)-binding domain superfamily; FAD-binding domain	1.14.13.1	12	N/A	N/A	Gelatoporia subvermispora (strain B) (White-rot fungus)	914234	131567, 2759, 33154, 4751, 451864, 5204, 5302, 155619, 355688, 5303, 2028217, 98757, 42742	10.1016/j.celrep.2024.115002
M2QQH2	GsMNX3	Hidroquinone 2-monooxygenase	FAD-binding domain-containing protein	M2QQH2	Cersu1_82057	IPR036249; IPR050641; IPR036188; IPR012941; IPR002938; IPR038220	Thioredoxin-like superfamily; Rifampicin monooxygenase-like; FAD/NAD(P)-binding domain superfamily; Phenol hydroxylase-like, C-terminal dimerisation domain; FAD-binding domain; Phenol hydroxylase, C-terminal TRX-fold domain superfamily	1.14.13.7	7	K03380	K03380	Gelatoporia subvermispora (strain B) (White-rot fungus)	914234	131567, 2759, 33154, 4751, 451864, 5204, 5302, 155619, 355688, 5303, 2028217, 98757, 42742	10.1016/j.celrep.2024.115002
XP_008038747	TvMNX3	Hidroquinone 2-monooxygenase		XP_008038747.1	TRAVEDRAFT_58730	IPR036188; IPR036249; IPR012941; IPR002938; IPR038220; IPR050641	FAD/NAD(P)-binding domain superfamily; Thioredoxin-like superfamily; Phenol hydroxylase-like, C-terminal dimerisation domain; FAD-binding domain; Phenol hydroxylase, C-terminal TRX-fold domain superfamily; Rifampicin monooxygenase-like	1.14.13.7	7	K03380	K03380	Trametes versicolor FP-101664 SS1	717944	131567, 2759, 33154, 4751, 451864, 5204, 5302, 155619, 355688, 5303, 5317, 5324, 5325, 717944	10.1016/j.celrep.2024.115002
XP_008044591	TvMNX1	4-Hydroxybenzoate 1-monooxygenase (decarboxylating)		XP_008044591.1	TRAVEDRAFT_175239	IPR050493; IPR002938; IPR036188	FAD-dependent Monooxygenases in Biosynthesis and Metabolism; FAD-binding domain; FAD/NAD(P)-binding domain superfamily	1.14.13.1	12	N/A	N/A	Trametes versicolor FP-101664 SS1	717944	131567, 2759, 33154, 4751, 451864, 5204, 5302, 155619, 355688, 5303, 5317, 5324, 5325, 717944	10.1128/aem.02301-25
C8VBV0	AN10952	4-Hydroxybenzoate-3-monooxygenase (EC 1.14.13.33)	p-hydroxybenzoate-m-hydroxylase (EC 1.14.13.33) (4-hydroxybenzoate-3-monooxygenase phhA) (FAD-dependent monooxygenase phhA)	C8VBV0	AN10952	IPR036249; IPR002938; IPR036188; IPR012941; IPR038220; IPR050641	Thioredoxin-like superfamily; FAD-binding domain; FAD/NAD(P)-binding domain superfamily; Phenol hydroxylase-like, C-terminal dimerisation domain; Phenol hydroxylase, C-terminal TRX-fold domain superfamily; Rifampicin monooxygenase-like	N/A	7	K03380	N/A	Aspergillus nidulans (strain FGSC A4 / ATCC 38163 / CBS 112.46 / NRRL 194 / M139)	227321	131567, 2759, 33154, 4751, 451864, 4890, 716545, 147538, 716546, 147545, 451871, 5042, 1131492, 5052, 2720870, 162425	10.1016/j.fgb.2014.11.002
C8VBT1	BzuA	Benzoate 4-monooxygenase (EC 1.14.13.12)	Benzoate 4-monooxygenase bphA (EC 1.14.14.92) (Benzoate-para-hydroxylase A) (Cytochrome P450 monooxygenase cyp53A1)	C8VBT1	AN10950	IPR036396; IPR050121; IPR002401; IPR001128; IPR017972	Cytochrome P450 superfamily; Cytochrome P450 monooxygenase; Cytochrome P450, E-class, group I; Cytochrome P450; Cytochrome P450, conserved site	1.14.13.12	41	K07824	K07824	Aspergillus nidulans (strain FGSC A4 / ATCC 38163 / CBS 112.46 / NRRL 194 / M139)	227321	131567, 2759, 33154, 4751, 451864, 4890, 716545, 147538, 716546, 147545, 451871, 5042, 1131492, 5052, 2720870, 162425	10.1016/j.fgb.2014.11.002
P17549	BphA	Benzoate 4-monooxygenase (EC 1.14.14.92)	Benzoate 4-monooxygenase bphA (EC 1.14.14.92) (Benzoate-para-hydroxylase A) (BpH) (Cytochrome P450 monooxygenase cyp53A1)	P17549	An09g03500	IPR001128; IPR002401; IPR017972; IPR036396; IPR050121	Cytochrome P450; Cytochrome P450, E-class, group I; Cytochrome P450, conserved site; Cytochrome P450 superfamily; Cytochrome P450 monooxygenase	1.14.13.12	41	K07824	K07824	Aspergillus niger	5061	131567, 2759, 33154, 4751, 451864, 4890, 716545, 147538, 716546, 147545, 451871, 5042, 1131492, 5052, 2720871	10.1021/acssuschemeng.9b04918; 10.1007/bf00265053; 10.1007/bf00355052; 10.1007/s004380051207
A2QGH7	PhhA	4-Hydroxybenzoate-3-monooxygenase (EC 1.14.13.33)	p-hydroxybenzoate-m-hydroxylase A (EC 1.14.13.33) (4-hydroxybenzoate-3-monooxygenase phhA) (FAD-dependent monooxygenase phhA)	A2QGH7		IPR050641; IPR036188; IPR012941; IPR002938; IPR036249; IPR038220	Rifampicin monooxygenase-like; FAD/NAD(P)-binding domain superfamily; Phenol hydroxylase-like, C-terminal dimerisation domain; FAD-binding domain; Thioredoxin-like superfamily; Phenol hydroxylase, C-terminal TRX-fold domain superfamily	N/A	7	K03380	N/A	Aspergillus niger (strain ATCC MYA-4892 / CBS 513.88 / FGSC A1513)	425011	131567, 2759, 33154, 4751, 451864, 4890, 716545, 147538, 716546, 147545, 451871, 5042, 1131492, 5052, 2720871, 5061	10.1021/acssuschemeng.9b04918
A2QTW5	BphA	Benzoate 4-monooxygenase bphA (EC 1.14.14.92) (Benzoate-para-hydroxylase A) (BpH) (Cytochrome P450 monooxygenase cyp53A1)	Benzoate 4-monooxygenase bphA (EC 1.14.14.92) (Benzoate-para-hydroxylase A) (BpH) (Cytochrome P450 monooxygenase cyp53A1)	A2QTW5		IPR017972; IPR001128; IPR036396; IPR002401; IPR050121	Cytochrome P450, conserved site; Cytochrome P450; Cytochrome P450 superfamily; Cytochrome P450, E-class, group I; Cytochrome P450 monooxygenase	1.14.13.12	41	K07824	K07824	Aspergillus niger (strain ATCC MYA-4892 / CBS 513.88 / FGSC A1513)	425011	131567, 2759, 33154, 4751, 451864, 4890, 716545, 147538, 716546, 147545, 451871, 5042, 1131492, 5052, 2720871, 5061	10.1038/nbt1282; 10.1007/bf00355052; 10.1007/s004380051207; 10.1006/abbi.2001.2534; 10.1021/acssuschemeng.9b04918
NRRL3_08551	PhhA	4-Hydroxybenzoate-3-monooxygenase (EC 1.14.13.33)		N/A		IPR036188; IPR038220; IPR036249; IPR012941; IPR002938; IPR050641	FAD/NAD(P)-binding domain superfamily; Phenol hydroxylase, C-terminal TRX-fold domain superfamily; Thioredoxin-like superfamily; Phenol hydroxylase-like, C-terminal dimerisation domain; FAD-binding domain; Rifampicin monooxygenase-like	N/A	7	K03380	N/A	Aspergillus niger NRRL3	1451139	131567, 2759, 33154, 4751, 451864, 4890, 716545, 147538, 716546, 147545, 451871, 5042, 1131492, 5052, 2720871, 5061, 1451139	10.1111/jam.14505
A0A167KUL3	VibMO1	4-Hydroxybenzoate 1-monooxygenase (decarboxylating)	4-hydroxybenzoate decarboxylase	A0A167KUL3		IPR050493; IPR036188; IPR002938	FAD-dependent Monooxygenases in Biosynthesis and Metabolism; FAD/NAD(P)-binding domain superfamily; FAD-binding domain	1.14.13.1	12	N/A	N/A	Boreostereum vibrans	1826779	131567, 2759, 33154, 4751, 451864, 5204, 5302, 155619, 355688, 452342, 103376, 103379	10.1002/anie.201510928
Q7S860	Cao-1	Carotenoid cleavage oxygenase 1 (CCO cao-1) (EC 1.13.11.-) (Resveratrol cleavage oxygenase cao-1)	Carotenoid cleavage oxygenase 1 (CCO cao-1) (EC 1.13.11.-) (Resveratrol cleavage oxygenase cao-1)	Q7S860		IPR004294	Carotenoid oxygenase	N/A	10	K28521	K28521	Neurospora crassa (strain ATCC 24698 / 74-OR23-1A / CBS 708.71 / DSM 1257 / FGSC 987)	367110	131567, 2759, 33154, 4751, 451864, 4890, 716545, 147538, 716546, 715989, 147550, 222544, 5139, 5148, 5140, 5141	10.1128/ec.00084-13; 10.1007/s00438-007-0269-2; 10.1021/acs.biochem.7b00251; 10.1007/s00775-018-1586-0
Q4H2B4	PcCYP1f	Benzoate 4-monooxygenase	Cytochrome P450 monooxygenase	Q4H2B4		IPR050121; IPR001128; IPR017972; IPR002401; IPR036396	Cytochrome P450 monooxygenase; Cytochrome P450; Cytochrome P450, conserved site; Cytochrome P450, E-class, group I; Cytochrome P450 superfamily	1.14.13.12	41	K07824	K07824	Phanerodontia chrysosporium (White-rot fungus) (Sporotrichum pruinosum)	2822231	131567, 2759, 33154, 4751, 451864, 5204, 5302, 155619, 355688, 5303, 396331, 2492674	10.1016/j.bbrc.2005.07.013
Q92402	Q92402	4-Aminobenzoate 1-monooxygenase	4-aminobenzoate hydroxylase (EC 1.14.13.27)	Q92402		IPR036188; IPR051104; IPR002938	FAD/NAD(P)-binding domain superfamily; FAD-dependent monooxygenase; FAD-binding domain	1.14.13.1	15	N/A	N/A	Agaricus bisporus (White button mushroom)	5341	131567, 2759, 33154, 4751, 451864, 5204, 5302, 155619, 452333, 5338, 2982305, 5339, 5340	10.1016/S0167-4781(96)00131-5
Q4WM67	CprA_Anig	NADPH--cytochrome P450 reductase (CPR) (P450R) (EC 1.6.2.4)	NADPH--cytochrome P450 reductase (CPR) (P450R) (EC 1.6.2.4)	Q4WM67		IPR039261; IPR008254; IPR029039; IPR001709; IPR001433; IPR023208; IPR001094; IPR017938; IPR017927; IPR023173; IPR003097	Ferredoxin-NADP reductase (FNR), nucleotide-binding domain; Flavodoxin/nitric oxide synthase; Flavoprotein-like superfamily; Flavoprotein pyridine nucleotide cytochrome reductase; Oxidoreductase FAD/NAD(P)-binding; NADPH-cytochrome P450 reductase; Flavodoxin-like; Riboflavin synthase-like beta-barrel; FAD-binding domain, ferredoxin reductase-type; NADPH-cytochrome p450 reductase, FAD-binding, alp…	1.6.2.4	106	K00327	K00327	Aspergillus fumigatus (strain ATCC MYA-4609 / CBS 101355 / FGSC A1100 / Af293) (Neosartorya fumigata)	330879	131567, 2759, 33154, 4751, 451864, 4890, 716545, 147538, 716546, 147545, 451871, 5042, 1131492, 5052, 2720872, 746128	10.1038/nature04332
Q7SIC2	Q7SIC2	Quercetin 2,3-dioxygenase (EC 1.13.11.24)	Quercetin 2,3-dioxygenase (EC 1.13.11.24) (2,3QD) (Flavonol 2,4-dioxygenase) (Quercetinase)	Q7SIC2		IPR014710; IPR052538; IPR011051	RmlC-like jelly roll fold; Flavonoid dioxygenase-like; RmlC-like cupin domain superfamily	N/A	110	N/A	N/A	Aspergillus japonicus	34381	131567, 2759, 33154, 4751, 451864, 4890, 716545, 147538, 716546, 147545, 451871, 5042, 1131492, 5052, 2720871	10.1021/bi0159736; 10.1073/pnas.262506299; 10.1016/s0969-2126(02)00704-9
C8VPZ4	AN0876	Flavin reductase	Flavin reductase like domain-containing protein	C8VPZ4	AN0876	IPR002563; IPR012349	Flavin reductase like domain; FMN-binding split barrel	N/A	47	N/A	N/A	Aspergillus nidulans (strain FGSC A4 / ATCC 38163 / CBS 112.46 / NRRL 194 / M139)	227321	131567, 2759, 33154, 4751, 451864, 4890, 716545, 147538, 716546, 147545, 451871, 5042, 1131492, 5052, 2720870, 162425	10.1016/j.fgb.2014.11.002
Q5B4F4	AN4576	Gallate 1-monooxygenase (decarboxylating)	Monooxygenase, putative (AFU_orthologue AFUA_2G01950)	Q5B4F4	AN4576	IPR050493; IPR002938; IPR036188	FAD-dependent Monooxygenases in Biosynthesis and Metabolism; FAD-binding domain; FAD/NAD(P)-binding domain superfamily	1.14.13.1	12	N/A	N/A	Aspergillus nidulans (strain FGSC A4 / ATCC 38163 / CBS 112.46 / NRRL 194 / M139)	227321	131567, 2759, 33154, 4751, 451864, 4890, 716545, 147537, 3239874, 2916678, 766764, 1535325, 5475, 5476	10.1111/1751-7915.14371
Q5BFT5	CprA	NADPH--cytochrome P450 reductase (CPR) (P450R) (EC 1.6.2.4)	NADPH--cytochrome P450 reductase (CPR) (P450R) (EC 1.6.2.4)	Q5BFT5	AN0595	IPR001094; IPR023208; IPR039261; IPR023173; IPR017938; IPR017927; IPR029039; IPR001433; IPR001709; IPR008254; IPR003097	Flavodoxin-like; NADPH-cytochrome P450 reductase; Ferredoxin-NADP reductase (FNR), nucleotide-binding domain; NADPH-cytochrome p450 reductase, FAD-binding, alpha-helical domain superfamily; Riboflavin synthase-like beta-barrel; FAD-binding domain, ferredoxin reductase-type; Flavoprotein-like superfamily; Oxidoreductase FAD/NAD(P)-binding; Flavoprotein pyridine nucleotide cytochrome reductase; Fla…	1.6.2.4	106	K00327	K00327	Aspergillus nidulans (strain FGSC A4 / ATCC 38163 / CBS 112.46 / NRRL 194 / M139)	227321	131567, 2759, 33154, 4751, 451864, 4890, 716545, 147537, 3239874, 2916678, 766764, 1535325, 5475, 5476	10.1016/j.fgb.2014.11.002
Q00141	CprA_Anig	NADPH--cytochrome P450 reductase (CPR) (P450R) (EC 1.6.2.4)	NADPH--cytochrome P450 reductase (CPR) (P450R) (EC 1.6.2.4)	Q00141		IPR023173; IPR003097; IPR008254; IPR039261; IPR001433; IPR001709; IPR023208; IPR017927; IPR017938; IPR001094; IPR029039	NADPH-cytochrome p450 reductase, FAD-binding, alpha-helical domain superfamily; Sulfite reductase [NADPH] flavoprotein alpha-component-like, FAD-binding; Flavodoxin/nitric oxide synthase; Ferredoxin-NADP reductase (FNR), nucleotide-binding domain; Oxidoreductase FAD/NAD(P)-binding; Flavoprotein pyridine nucleotide cytochrome reductase; NADPH-cytochrome P450 reductase; FAD-binding domain, ferredox…	1.6.2.4	106	K00327	K00327	Aspergillus niger	5061	131567, 2759, 33154, 4751, 451864, 4890, 716545, 147538, 716546, 147545, 451871, 5042, 1131492, 5052, 2720871	10.1089/dna.1995.14.719; 10.1007/s004380051207; 10.1006/abbi.2001.2534; 10.1021/acssuschemeng.9b04918
NRRL3_04659	PhyA	Protocatechuate monooxygenase (decarboxylating)		N/A		IPR002938; IPR036188; IPR050493	FAD-binding domain; FAD/NAD(P)-binding domain superfamily; FAD-dependent Monooxygenases in Biosynthesis and Metabolism	1.14.13.1	12	N/A	N/A	Aspergillus niger NRRL3	1451139	131567, 2759, 33154, 4751, 451864, 4890, 716545, 147538, 716546, 147545, 451871, 5042, 1131492, 5052, 2720871, 5061, 1451139	10.1128/mbio.00391-21;
Q0CDL4	ATEG_08220	Flavoprotein monooxygenase (evidence limited to its presence in a gene cluster)	FAD-binding domain-containing protein	Q0CDL4		IPR036188; IPR002938; IPR050493	FAD/NAD(P)-binding domain superfamily; FAD-binding domain; FAD-dependent Monooxygenases in Biosynthesis and Metabolism	1.14.13.1	12	N/A	N/A	Aspergillus terreus (strain NIH 2624 / FGSC A1156)	341663	131567, 2759, 33154, 4751, 451864, 4890, 716545, 147538, 716546, 147545, 451871, 5042, 1131492, 5052, 2720871, 33178	10.1111/1751-7915.14371
ATEG_05726b_new	ATEG_05726b_new	Gallate 1-monooxygenase (decarboxylating)		NA		IPR036188; IPR002938; IPR050493	FAD/NAD(P)-binding domain superfamily; FAD-binding domain; FAD-dependent Monooxygenases in Biosynthesis and Metabolism	1.14.13.1	12	N/A	N/A	Aspergillus terreus (strain NIH 2624 / FGSC A1156)	341663	131567, 2759, 33154, 4751, 451864, 4890, 716545, 147538, 716546, 147545, 451871, 5042, 1131492, 5052, 2720871, 33178	10.1111/1751-7915.14371
Q0CBV3	ATEG_08831	Flavoprotein monooxygenase (evidence limited to its presence in a gene cluster)	FAD-binding domain-containing protein	Q0CBV3		IPR036188; IPR050641; IPR002938	FAD/NAD(P)-binding domain superfamily; Rifampicin monooxygenase-like; FAD-binding domain	N/A	98	N/A	N/A	Aspergillus terreus (strain NIH 2624 / FGSC A1156)	341663	131567, 2759, 33154, 4751, 451864, 4890, 716545, 147538, 716546, 147545, 451871, 5042, 1131492, 5052, 2720871, 33178	10.1111/1751-7915.14371
Q2GZJ4	CgPPO-266	Ortho-methoxyphenolase (o-MP, EC 1.14.18.13)	Tyrosinase copper-binding domain-containing protein	Q2GZJ4		IPR050316; IPR008922; IPR002227	Tyrosinase and Hemocyanin; Di-copper centre-containing domain superfamily; Tyrosinase copper-binding domain	1.14.18.1	26	K00505	K00505	Chaetomium globosum (strain ATCC 6205 / CBS 148.51 / DSM 1962 / NBRC 6347 / NRRL 1970) (Soil fungus)	306901	131567, 2759, 33154, 4751, 451864, 4890, 716545, 147538, 716546, 715989, 147550, 222544, 5139, 35718, 5149, 38033	10.1021/jacs.5c22901; 10.1002/anie.202409324
Q2H7I7	CgPPO-473	Ortho-methoxyphenolase (o-MP, EC 1.14.18.13)	Tyrosinase copper-binding domain-containing protein	Q2H7I7		IPR002227; IPR008922; IPR050316	Tyrosinase copper-binding domain; Di-copper centre-containing domain superfamily; Tyrosinase and Hemocyanin	1.14.18.1	26	K28378; K00505	K28378	Chaetomium globosum (strain ATCC 6205 / CBS 148.51 / DSM 1962 / NBRC 6347 / NRRL 1970) (Soil fungus)	306901	131567, 2759, 33154, 4751, 451864, 4890, 716545, 147538, 716546, 715989, 147550, 222544, 5139, 35718, 5149, 38033	10.1021/jacs.5c22901; 10.1002/anie.202409324
P0CT50	Sdc	Salicylate decarboxylase (EC 4.1.1.91) (Salicylic acid decarboxylase)	Salicylate decarboxylase (EC 4.1.1.91) (Salicylic acid decarboxylase)	P0CT50		IPR032466; IPR032465; IPR006680	Metal-dependent hydrolase; 2-amino-3-carboxymuconate-6-semialdehyde decarboxylase; Amidohydrolase-related	4.1.1.46	32	N/A	K14333	Cutaneotrichosporon moniliiforme (Yeast) (Trichosporon moniliiforme)	1895941	131567, 2759, 33154, 4751, 451864, 5204, 5302, 155616, 1851469, 1759442, 1838142	10.1016/j.bbrc.2010.02.154
A0A316U0W4	BCV69DRAFT_273015	Putative monooxygenase (evidence limited to its presence in a gene cluster)	Putative monooxygenase	A0A316U0W4		IPR036188; IPR002938; IPR050493	FAD/NAD(P)-binding domain superfamily; FAD-binding domain; FAD-dependent Monooxygenases in Biosynthesis and Metabolism	1.14.13.1	12	N/A	N/A	Microstroma glucosiphilum	1684307	131567, 2759, 33154, 4751, 451864, 5204, 452284, 452283, 162475, 162477, 1981958	10.1111/1751-7915.14371
Q7RW48	NcCar	Carboxylic acid reductase	Carboxylic acid reductase (CAR) (EC 1.2.1.-) (EC 1.2.1.30) (Aryl aldehyde:NADP oxidoreductase)	Q7RW48		IPR036291; IPR009081; IPR036736; IPR013120; IPR042099; IPR000873; IPR020845; IPR006162	NAD(P)-binding domain superfamily; Phosphopantetheine binding ACP domain; ACP-like superfamily; Fatty acyl-CoA reductase-like, NAD-binding domain; ANL, N-terminal domain; AMP-dependent synthetase/ligase domain; AMP-binding, conserved site; Phosphopantetheine attachment site	N/A	113	N/A	N/A	Neurospora crassa (strain ATCC 24698 / 74-OR23-1A / CBS 708.71 / DSM 1257 / FGSC 987)	367110	131567, 2759, 33154, 4751, 451864, 4890, 716545, 147538, 716546, 715989, 147550, 222544, 5139, 5148, 5140, 5141	10.1021/acscatal.2c04426; 10.3389/fmicb.2018.00250
A0A9P1ME48	PpPPO-c2092	?-etherase or ortho-methoxyphenolase (o-MP, EC 1.14.18.13)	Tyrosinase copper-binding domain-containing protein	A0A9P1ME48		IPR002227; IPR008922; IPR050316	Tyrosinase copper-binding domain; Di-copper centre-containing domain superfamily; Tyrosinase and Hemocyanin	1.14.18.1	26	K00505	K00505	Parascedosporium putredinis	1442378	131567, 2759, 33154, 4751, 451864, 4890, 716545, 147538, 716546, 715989, 147550, 222543, 5592, 5593, 1150382	10.1073/pnas.2008888118; 10.1021/jacs.5c22901; 10.1002/anie.202409324
Q01752	PcAAD1	Aryl-alcohol dehydrogenase (AAD; EC 1.1.1.91) of Phanerochaete chrysosporium	Aryl-alcohol dehydrogenase [NADP(+)] (AAD) (EC 1.1.1.91)	Q01752		IPR050523; IPR023210; IPR036812	Aldo/Keto Reductase Detoxification and Biosynthesis; NADP-dependent oxidoreductase domain; NAD(P)-dependent oxidoreductase domain superfamily	N/A	111	N/A	N/A	Phanerodontia chrysosporium (White-rot fungus) (Sporotrichum pruinosum)	2822231	131567, 2759, 33154, 4751, 451864, 5204, 5302, 155619, 355688, 5303, 396331, 2492674	10.1016/S0021-9258(18)46907-4; 10.1186/1471-2180-12-126
F1SY49	CYP53D2v1	Stilbene derivatives O-methyltransferase	Cytochrome P450 monooxygenase 41 (EC 1.-.-.-)	F1SY49		IPR001128; IPR017972; IPR036396; IPR050121; IPR002401	Cytochrome P450; Cytochrome P450, conserved site; Cytochrome P450 superfamily; Cytochrome P450 monooxygenase; Cytochrome P450, E-class, group I	1.14.13.12	41	K07824	K07824	Rhodonia placenta (strain ATCC 44394 / Madison 698-R) (Brown rot fungus) (Postia placenta; Poria monticola)	561896	131567, 2759, 33154, 4751, 451864, 5204, 5302, 155619, 355688, 5303, 2983338, 2041757, 104341	10.1007/s00203-011-0753-2
F1SY83	CYP53D2v2	Stilbene derivatives O-methyltransferase	Cytochrome P450 monooxygenase 89 (EC 1.-.-.-)	F1SY83		IPR050121; IPR036396; IPR017972; IPR001128; IPR002401	Cytochrome P450 monooxygenase; Cytochrome P450 superfamily; Cytochrome P450, conserved site; Cytochrome P450; Cytochrome P450, E-class, group I	1.14.13.12	41	K07824	K07824	Rhodonia placenta (strain ATCC 44394 / Madison 698-R) (Brown rot fungus) (Postia placenta; Poria monticola)	561896	131567, 2759, 33154, 4751, 451864, 5204, 5302, 155619, 355688, 5303, 2983338, 2041757, 104341	10.1007/s00203-011-0753-2
P42884	AAD14	Aryl-alcohol dehydrogenase AAD14	Putative aryl-alcohol dehydrogenase AAD14 (EC 1.1.1.-)	P42884		IPR036812; IPR050523; IPR023210	NAD(P)-dependent oxidoreductase domain superfamily; Aldo/Keto Reductase Detoxification and Biosynthesis; NADP-dependent oxidoreductase domain	N/A	111	N/A	N/A	Saccharomyces cerevisiae (strain ATCC 204508 / S288c) (Baker's yeast)	559292	131567, 2759, 33154, 4751, 451864, 4890, 716545, 147537, 4891, 4892, 4893, 4930, 4932	10.1128/AEM.01553-17
Q07747	AAD4	Aryl-alcohol dehydrogenase AAD4	Probable aryl-alcohol dehydrogenase AAD4 (EC 1.1.1.-)	Q07747		IPR023210; IPR036812; IPR050523	NADP-dependent oxidoreductase domain; NAD(P)-dependent oxidoreductase domain superfamily; Aldo/Keto Reductase Detoxification and Biosynthesis	N/A	111	N/A	N/A	Saccharomyces cerevisiae (strain ATCC 204508 / S288c) (Baker's yeast)	559292	131567, 2759, 33154, 4751, 451864, 4890, 716545, 147537, 4891, 4892, 4893, 4930, 4932	10.1128/AEM.01553-17
A0A084FYU8	SAPIO_CDS8718	Phenol 2-monooxygenase, like (evidence limited to its presence in a gene cluster)	Phenol 2-monooxygenase	A0A084FYU8		IPR036188; IPR050641; IPR002938; IPR012941; IPR038220; IPR036249	FAD/NAD(P)-binding domain superfamily; Rifampicin monooxygenase-like; FAD-binding domain; Phenol hydroxylase-like, C-terminal dimerisation domain; Phenol hydroxylase, C-terminal TRX-fold domain superfamily; Thioredoxin-like superfamily	1.14.13.7	7	K03380	K03380	Scedosporium apiospermum (Pseudallescheria apiosperma)	563466	131567, 2759, 33154, 4751, 451864, 4890, 716545, 147538, 716546, 715989, 147550, 222543, 5592, 5593, 41687	10.3389/fmicb.2021.630753
G2QC95	MtPPO7	Ortho-methoxyphenolase (o-MP, EC 1.14.18.13)	Tyrosinase copper-binding domain-containing protein	G2QC95		IPR002227; IPR050316; IPR008922	Tyrosinase copper-binding domain; Tyrosinase and Hemocyanin; Di-copper centre-containing domain superfamily	1.14.18.1	26	K28378; K00505	K28378	Thermothelomyces thermophilus (strain ATCC 42464 / BCRC 31852 / DSM 1799) (Sporotrichum thermophile)	573729	131567, 2759, 33154, 4751, 451864, 4890, 716545, 147538, 716546, 715989, 147550, 222544, 5139, 35718, 1920207, 78579	10.1002/cssc.202300559; 10.1021/jacs.5c22901; 10.1002/anie.202409324
G2Q526	MtPPO-809	Ortho-methoxyphenolase (o-MP, EC 1.14.18.13)	Tyrosinase copper-binding domain-containing protein	G2Q526		IPR002227; IPR008922; IPR050316	Tyrosinase copper-binding domain; Di-copper centre-containing domain superfamily; Tyrosinase and Hemocyanin	1.14.18.1	26	K00505	K00505	Thermothelomyces thermophilus (strain ATCC 42464 / BCRC 31852 / DSM 1799) (Sporotrichum thermophile)	573729	131567, 2759, 33154, 4751, 451864, 4890, 716545, 147538, 716546, 715989, 147550, 222544, 5139, 35718, 1920207, 78579	10.1021/jacs.5c22901; 10.1002/anie.202409324
G2QLD3	TtPPO	Ortho-methoxyphenolase (o-MP, EC 1.14.18.13)	Tyrosinase-like protein	G2QLD3		IPR008922; IPR050316; IPR002227	Di-copper centre-containing domain superfamily; Tyrosinase and Hemocyanin; Tyrosinase copper-binding domain	1.14.18.1	26	K00505	K00505	Thermothelomyces thermophilus (strain ATCC 42464 / BCRC 31852 / DSM 1799) (Sporotrichum thermophile)	573729	131567, 2759, 33154, 4751, 451864, 4890, 716545, 147538, 716546, 715989, 147550, 222544, 5139, 35718, 1920207, 78579	10.1128/AEM.00396-21; 10.1021/jacs.5c22901; 10.1002/anie.202409324
Q8X1V7	TvAAD	Aryl-alcohol dehydrogenase	Arylalcohol dehydrogenase	Q8X1V7		IPR036812; IPR050523; IPR023210	NAD(P)-dependent oxidoreductase domain superfamily; Aldo/Keto Reductase Detoxification and Biosynthesis; NADP-dependent oxidoreductase domain	N/A	111	N/A	N/A	Trametes versicolor (White-rot fungus) (Coriolus versicolor)	5325	131567, 2759, 33154, 4751, 451864, 5204, 5302, 155619, 355688, 5303, 5317, 5324	10.1002/1521-4028(200210)42:5<327::AID-JOBM327>3.0.CO;2-F
Q4W9H6	AdhG	Salicylaldehyde dehydrogenase like (evidence limited to its presence in a gene cluster)	Aldehyde dehydrogenase, putative (EC 1.2.-.-)	Q4W9H6	Afu4g01550	IPR016161; IPR029510; IPR016162; IPR015590; IPR016163; IPR050740	Aldehyde/histidinol dehydrogenase; Aldehyde dehydrogenase, glutamic acid active site; Aldehyde dehydrogenase, N-terminal; Aldehyde dehydrogenase domain; Aldehyde dehydrogenase, C-terminal; Aldehyde Dehydrogenase Superfamily	N/A	22	N/A	N/A	Aspergillus fumigatus (strain ATCC MYA-4609 / CBS 101355 / FGSC A1100 / Af293) (Neosartorya fumigata)	330879	131567, 2759, 33154, 4751, 451864, 4890, 716545, 147538, 716546, 147545, 451871, 5042, 1131492, 5052, 2720872, 746128	10.1093/gbe/evt208; 10.1016/bs.ampbs.2019.07.003
Q4W9G9	MfsG	Putative MFS sugar transporter (evidence limited to its presence in a gene cluster)	MFS transporter, putative	Q4W9G9	Afu4g01480	IPR011701; IPR036259; IPR020846	Major facilitator superfamily; MFS transporter superfamily; Major facilitator superfamily domain	N/A	43	K28508	K28508	Aspergillus fumigatus (strain ATCC MYA-4609 / CBS 101355 / FGSC A1100 / Af293) (Neosartorya fumigata)	330879	131567, 2759, 33154, 4751, 451864, 4890, 716545, 147538, 716546, 147545, 451871, 5042, 1131492, 5052, 2720872, 746128	10.1093/gbe/evt208; 10.1016/bs.ampbs.2019.07.003
Q4W9H5	SahG	Salicylate monooxygenase (evidence limited to its presence in a gene cluster)	Salicylate hydroxylase, putative (EC 1.14.13.1)	Q4W9H5	Afu4g01530	IPR002938; IPR050493; IPR036188	FAD-binding domain; FAD-dependent Monooxygenases in Biosynthesis and Metabolism; FAD/NAD(P)-binding domain superfamily	1.14.13.1	12	N/A	N/A	Aspergillus fumigatus (strain ATCC MYA-4609 / CBS 101355 / FGSC A1100 / Af293) (Neosartorya fumigata)	330879	131567, 2759, 33154, 4751, 451864, 4890, 716545, 147538, 716546, 147545, 451871, 5042, 1131492, 5052, 2720872, 746128	10.1093/gbe/evt208; 10.1016/bs.ampbs.2019.07.003
Q4W9H1	SdoG	Stilbene alpha-beta-dioxygenase (evidence limited to its presence in a gene cluster)	Resveratrol cleavage oxygenase 1 (RCO 1) (EC 1.13.11.-)	Q4W9H1	Afu4g01500	IPR004294	Carotenoid oxygenase	N/A	10	K28521	K28521	Aspergillus fumigatus (strain ATCC MYA-4609 / CBS 101355 / FGSC A1100 / Af293) (Neosartorya fumigata)	330879	131567, 2759, 33154, 4751, 451864, 4890, 716545, 147538, 716546, 147545, 451871, 5042, 1131492, 5052, 2720872, 746128	10.1093/gbe/evt208; 10.1016/j.fgb.2010.10.009; 10.1016/bs.ampbs.2019.07.003
A0A384JIP2	Rco1_Botfb	Resveratrol cleavage oxygenase 1 (RCO 1) (EC 1.13.11.-)	Resveratrol cleavage oxygenase 1 (RCO 1) (EC 1.13.11.-)	A0A384JIP2		IPR004294	Carotenoid oxygenase	N/A	10	K28521	K28521	Botrytis cinerea (strain B05.10) (Noble rot fungus)	332648	131567, 2759, 33154, 4751, 451864, 4890, 716545, 147538, 716546, 715989, 147548, 5178, 28983, 33196, 40559	10.1016/j.fgb.2010.10.009
Q2HHS4	Rco1_Chagb	Resveratrol cleavage oxygenase 1 (RCO 1) (EC 1.13.11.-)	Resveratrol cleavage oxygenase 1 (RCO 1) (EC 1.13.11.-)	Q2HHS4		IPR004294	Carotenoid oxygenase	N/A	10	K27873	K27873	Chaetomium globosum (strain ATCC 6205 / CBS 148.51 / DSM 1962 / NBRC 6347 / NRRL 1970) (Soil fungus)	306901	131567, 2759, 33154, 4751, 451864, 4890, 716545, 147538, 716546, 715989, 147550, 222544, 5139, 35718, 5149, 38033	10.1016/j.fgb.2010.10.009
A0A0D1E6L2	RCO1	Resveratrol cleavage oxygenase 1 (RCO 1) (EC 1.13.11.-)	Resveratrol cleavage oxygenase 1 (RCO 1) (EC 1.13.11.-)	A0A0D1E6L2		IPR004294	Carotenoid oxygenase	N/A	10	K28521	K28521	Mycosarcoma maydis (Corn smut fungus) (Ustilago maydis)	5270	131567, 2759, 33154, 4751, 451864, 5204, 452284, 5257, 5267, 5268, 2689624	10.1016/j.fgb.2010.10.009
A0A1Y2APR1	BCR39DRAFT_486220	FAD-binding domain-containing protein (evidence limited to its presence in a gene cluster)	FAD-binding domain-containing protein	A0A1Y2APR1		IPR002938; IPR036188; IPR050493	FAD-binding domain; FAD/NAD(P)-binding domain superfamily; FAD-dependent Monooxygenases in Biosynthesis and Metabolism	1.14.13.1	12	N/A	N/A	Naematelia encephala	71784	131567, 2759, 33154, 4751, 451864, 5204, 5302, 155616, 5234, 1910785, 1910899	10.1016/bs.ampbs.2019.07.003
A0A1Y2APP5	BCR39DRAFT_546366	Aldehyde/histidinol dehydrogenase (evidence limited to its presence in a gene cluster)	Aldehyde/histidinol dehydrogenase	A0A1Y2APP5		IPR016163; IPR015590; IPR016161; IPR029510; IPR016162; IPR050740	Aldehyde dehydrogenase, C-terminal; Aldehyde dehydrogenase domain; Aldehyde/histidinol dehydrogenase; Aldehyde dehydrogenase, glutamic acid active site; Aldehyde dehydrogenase, N-terminal; Aldehyde Dehydrogenase Superfamily	N/A	22	N/A	N/A	Naematelia encephala	71784	131567, 2759, 33154, 4751, 451864, 5204, 5302, 155616, 5234, 1910785, 1910899	10.1016/bs.ampbs.2019.07.003
A0A084GG45	SAPIO_CDS0602	Lignostilbene dioxygenase (gentisate gene cluster)	Lignostilbene-alpha,beta-dioxygenase isozyme I (EC 1.13.11.43)	A0A084GG45		IPR004294	Carotenoid oxygenase	N/A	10	K28521	K28521	Scedosporium apiospermum (Pseudallescheria apiosperma)	563466	131567, 2759, 33154, 4751, 451864, 4890, 716545, 147538, 716546, 715989, 147550, 222543, 5592, 5593, 41687	10.3389/fmicb.2021.630753
A0A084GG47	SAPIO_CDS0604	Monooxygenase (gentisate gene cluster)	9,9'-di-cis-zeta-carotene desaturase (EC 1.3.5.6, EC 1.4.3.2, EC 1.4.99.6)	A0A084GG47		IPR036188; IPR002938; IPR050493	FAD/NAD(P)-binding domain superfamily; FAD-binding domain; FAD-dependent Monooxygenases in Biosynthesis and Metabolism	1.14.13.1	12	N/A	N/A	Scedosporium apiospermum (Pseudallescheria apiosperma)	563466	131567, 2759, 33154, 4751, 451864, 4890, 716545, 147538, 716546, 715989, 147550, 222543, 5592, 5593, 41687	10.3389/fmicb.2021.630753
G8BL02	MNX2	Salicylate 5-monooxygenase	FAD_binding_3 domain-containing protein	G8BL02	CPAR2_704320	IPR036188; IPR050493; IPR002938	FAD/NAD(P)-binding domain superfamily; FAD-dependent Monooxygenases in Biosynthesis and Metabolism; FAD-binding domain	1.14.13.1	12	N/A	N/A	Candida parapsilosis (strain CDC 317 / ATCC MYA-4646) (Yeast) (Monilia parapsilosis)	578454	131567, 2759, 33154, 4751, 451864, 4890, 716545, 147537, 3239874, 2916678, 766764, 1535325, 5475, 5480	10.1038/s41598-017-09408-6; 10.1099/mic.0.048215-0; 10.1186/1471-2164-12-628
P10563	QutA	Positive regulator of the quinic acid utilization (qut) cluster	Quinic acid utilization activator	P10563	AN1134	IPR052783; IPR036864; IPR001138; IPR007219	Transcriptional Regulator for Metabolic and Drug Resistance Pathways; Zn(2)-C6 fungal-type DNA-binding domain superfamily; Zn(2)Cys(6) fungal-type DNA-binding domain; Xylanolytic transcriptional activator, regulatory domain	N/A	72	N/A	N/A	Aspergillus nidulans (strain FGSC A4 / ATCC 38163 / CBS 112.46 / NRRL 194 / M139)	227321	131567, 2759, 33154, 4751, 451864, 4890, 716545, 147538, 716546, 147545, 451871, 5042, 1131492, 5052, 2720870, 162425	10.1093/nar/15.19.7991
P25415	QutB	Quinate 5-dehydrogenase (EC 1.1.1.24)	Quinate dehydrogenase (EC 1.1.1.24)	P25415	AN1137	IPR022893; IPR036291; IPR013708; IPR046346	Shikimate dehydrogenase family; NAD(P)-binding domain superfamily; Shikimate dehydrogenase substrate binding, N-terminal; Aminoacid dehydrogenase-like, N-terminal domain superfamily	1.1.1.24	73	K09484	K09484	Aspergillus nidulans (strain FGSC A4 / ATCC 38163 / CBS 112.46 / NRRL 194 / M139)	227321	131567, 2759, 33154, 4751, 451864, 4890, 716545, 147538, 716546, 147545, 451871, 5042, 1131492, 5052, 2720870, 162425	10.1007/bf00337715
Q5BE90	QutC	3-Dehydroshikimate dehydratase (EC 4.2.1.118)	Xylose isomerase-like TIM barrel domain-containing protein	Q5BE90	AN1140	IPR050312; IPR036237; IPR013022	IolE/XylA/MocC-like; Xylose isomerase-like superfamily; Xylose isomerase-like, TIM barrel domain	1.13.11.27	69	K26400	K26400	Aspergillus nidulans (strain FGSC A4 / ATCC 38163 / CBS 112.46 / NRRL 194 / M139)	227321	131567, 2759, 33154, 4751, 451864, 4890, 716545, 147537, 3239874, 2916678, 766764, 1535325, 5475, 5476	10.1007/BF00315792; 10.1007/BF00337715; 10.1099/00221287-134-2-347
P15325	QutD	Quinate permease (Quinate transporter)	Quinate permease (Quinate transporter)	P15325	AN1138	IPR005828; IPR005829; IPR050360; IPR020846; IPR003663; IPR036259	Major facilitator, sugar transporter-like; Sugar transporter, conserved site; Major Facilitator Superfamily Sugar Transporters; Major facilitator superfamily domain; Sugar/inositol transporter; MFS transporter superfamily	N/A	75	N/A	N/A	Aspergillus nidulans (strain FGSC A4 / ATCC 38163 / CBS 112.46 / NRRL 194 / M139)	227321	131567, 2759, 33154, 4751, 451864, 4890, 716545, 147538, 716546, 147545, 451871, 5042, 1131492, 5052, 2720870, 162425	10.1007/bf00337715
P05147	QutE2	3-Dehydroquinate dehydratase, type II (EC 4.2.1.10)	Catabolic 3-dehydroquinase (cDHQase) (EC 4.2.1.10) (3-dehydroquinate dehydratase)	P05147	AN1135	IPR001874; IPR018509; IPR036441	Dehydroquinase, class II; Dehydroquinase, class II, conserved site; Dehydroquinase, class II superfamily	4.2.1.10	68	K03786	K03786	Aspergillus nidulans (strain FGSC A4 / ATCC 38163 / CBS 112.46 / NRRL 194 / M139)	227321	131567, 2759, 33154, 4751, 451864, 4890, 716545, 147538, 716546, 147545, 451871, 5042, 1131492, 5052, 2720870, 162425	10.1042/bj2400481; 10.1007/bf00337715
P25416	QutG	Protein qutG	Protein qutG	P25416	AN1136	IPR020583; IPR020550; IPR000760; IPR033942	Inositol monophosphatase, metal-binding site; Inositol monophosphatase, conserved site; Inositol monophosphatase-like; Inositol monophosphatase	3.1.3.25	79	K01092	K01092	Aspergillus nidulans (strain FGSC A4 / ATCC 38163 / CBS 112.46 / NRRL 194 / M139)	227321	131567, 2759, 33154, 4751, 451864, 4890, 716545, 147538, 716546, 147545, 451871, 5042, 1131492, 5052, 2720870, 162425	10.1007/bf00337715; 10.1007/bf00315792
G5EB60	QutH	Putative regulator of the quinic acid utilization (qut) gene cluster	Gfo/Idh/MocA-like oxidoreductase N-terminal domain-containing protein	G5EB60	AN1139	IPR051450; IPR000683; IPR036291; IPR004104	Gfo/Idh/MocA Oxidoreductases; Gfo/Idh/MocA-like oxidoreductase, N-terminal; NAD(P)-binding domain superfamily; Gfo/Idh/MocA-like oxidoreductase, C-terminal	1.1.1.18,1.1.1.369	52	N/A	N/A	Aspergillus nidulans (strain FGSC A4 / ATCC 38163 / CBS 112.46 / NRRL 194 / M139)	227321	131567, 2759, 33154, 4751, 451864, 4890, 716545, 147538, 716546, 147545, 451871, 5042, 1131492, 5052, 2720870, 162425	10.1016/0378-1119(92)90379
Q00784	QutR	Negative regulator of qut gene expression	Quinate repressor protein	Q00784	AN1132	IPR041121; IPR031322; IPR013708; IPR001381; IPR027417; IPR036291; IPR006151; IPR046346; IPR013785	SDH, C-terminal; Shikimate kinase/gluconokinase; Shikimate dehydrogenase substrate binding, N-terminal; 3-dehydroquinate dehydratase type I; P-loop containing nucleoside triphosphate hydrolase; NAD(P)-binding domain superfamily; Quinate/shikimate 5-dehydrogenase/glutamyl-tRNA reductase; Aminoacid dehydrogenase-like, N-terminal domain superfamily; Aldolase-type TIM barrel	N/A	74	N/A	N/A	Aspergillus nidulans (strain FGSC A4 / ATCC 38163 / CBS 112.46 / NRRL 194 / M139)	227321	131567, 2759, 33154, 4751, 451864, 4890, 716545, 147538, 716546, 147545, 451871, 5042, 1131492, 5052, 2720870, 162425	10.1016/0378-1119(92)90452-u; 10.1016/0378-1119(93)90446-a; 10.1099/13500872-142-6-1477; 10.1042/bj3130941; 10.1042/bj3500189
NRRL3_11037	DqdA	3-Dehydroquinate dehydratase, type II (EC 4.2.1.10)		N/A		IPR036441; IPR001874; IPR018509	Dehydroquinase, class II superfamily; Dehydroquinase, class II; Dehydroquinase, class II, conserved site	4.2.1.10	68	K03786	K03786	Aspergillus niger NRRL3	1451139	131567, 2759, 33154, 4751, 451864, 4890, 716545, 147538, 716546, 147545, 451871, 5042, 1131492, 5052, 2720871, 5061, 1451139	10.1093/g3journal/jkaf199
NRRL3_11035	DsdA	3-Dehydroshikimate dehydratase (EC 4.2.1.118)		N/A		IPR050312; IPR013022; IPR036237	IolE/XylA/MocC-like; Xylose isomerase-like, TIM barrel domain; Xylose isomerase-like superfamily	1.13.11.27	69	K26400	K26400	Aspergillus niger NRRL3	1451139	131567, 2759, 33154, 4751, 451864, 4890, 716545, 147538, 716546, 147545, 451871, 5042, 1131492, 5052, 2720871, 5061, 1451139	10.1093/g3journal/jkaf199
NRRL3_08520	QdhA	Quinate 5-dehydrogenase		N/A		IPR022893; IPR013708; IPR046346; IPR036291	Shikimate dehydrogenase family; Shikimate dehydrogenase substrate binding, N-terminal; Aminoacid dehydrogenase-like, N-terminal domain superfamily; NAD(P)-binding domain superfamily	1.1.1.24	73	K09484	K09484	Aspergillus niger NRRL3	1451139	131567, 2759, 33154, 4751, 451864, 4890, 716545, 147538, 716546, 147545, 451871, 5042, 1131492, 5052, 2720871, 5061, 1451139	10.1093/g3journal/jkaf199
NRRL3_11036	QupA	Quinate permease (neutral pH)		N/A		IPR050360; IPR005829; IPR003663; IPR005828; IPR036259; IPR020846	Major Facilitator Superfamily Sugar Transporters; Sugar transporter, conserved site; Sugar/inositol transporter; Major facilitator, sugar transporter-like; MFS transporter superfamily; Major facilitator superfamily domain	N/A	75	K08139	N/A	Aspergillus niger NRRL3	1451139	131567, 2759, 33154, 4751, 451864, 4890, 716545, 147538, 716546, 147545, 451871, 5042, 1131492, 5052, 2720871, 5061, 1451139	10.1093/g3journal/jkaf199
NRRL3_05631	QupB	Quinate permease (acidic pH)		N/A		IPR003663; IPR005829; IPR036259; IPR005828; IPR050360; IPR020846	Sugar/inositol transporter; Sugar transporter, conserved site; MFS transporter superfamily; Major facilitator, sugar transporter-like; Major Facilitator Superfamily Sugar Transporters; Major facilitator superfamily domain	N/A	75	N/A	N/A	Aspergillus niger NRRL3	1451139	131567, 2759, 33154, 4751, 451864, 4890, 716545, 147538, 716546, 147545, 451871, 5042, 1131492, 5052, 2720871, 5061, 1451139	10.1093/g3journal/jkaf199
NRRL3_11038	QutR_Aspnig	Activator of the quinic acid utilization (qut) gene cluster		N/A		IPR007219; IPR001138; IPR052783; IPR036864	Xylanolytic transcriptional activator, regulatory domain; Zn(2)Cys(6) fungal-type DNA-binding domain; Transcriptional Regulator for Metabolic and Drug Resistance Pathways; Zn(2)-C6 fungal-type DNA-binding domain superfamily	N/A	72	N/A	N/A	Aspergillus niger NRRL3	1451139	131567, 2759, 33154, 4751, 451864, 4890, 716545, 147538, 716546, 147545, 451871, 5042, 1131492, 5052, 2720871, 5061, 1451139	10.1093/g3journal/jkaf199
NRRL3_11039	QutX	Repressor		N/A		IPR001381; IPR041121; IPR046346; IPR013785; IPR036291; IPR006151; IPR031322; IPR027417; IPR013708	3-dehydroquinate dehydratase type I; SDH, C-terminal; Aminoacid dehydrogenase-like, N-terminal domain superfamily; Aldolase-type TIM barrel; NAD(P)-binding domain superfamily; Quinate/shikimate 5-dehydrogenase/glutamyl-tRNA reductase; Shikimate kinase/gluconokinase; P-loop containing nucleoside triphosphate hydrolase; Shikimate dehydrogenase substrate binding, N-terminal	N/A	74	N/A	N/A	Aspergillus niger NRRL3	1451139	131567, 2759, 33154, 4751, 451864, 4890, 716545, 147538, 716546, 147545, 451871, 5042, 1131492, 5052, 2720871, 5061, 1451139	10.1093/g3journal/jkaf199
Q59Z17	DQD1	Catabolic 3-dehydroquinase (cDHQase) (EC 4.2.1.10) (3-dehydroquinate dehydratase)	Catabolic 3-dehydroquinase (cDHQase) (EC 4.2.1.10) (3-dehydroquinate dehydratase)	Q59Z17		IPR001874; IPR018509; IPR036441	Dehydroquinase, class II; Dehydroquinase, class II, conserved site; Dehydroquinase, class II superfamily	4.2.1.10	68	K03786	K03786	Candida albicans (strain SC5314 / ATCC MYA-2876) (Yeast)	237561	131567, 2759, 33154, 4751, 451864, 4890, 716545, 147537, 3239874, 2916678, 766764, 1535325, 5475, 5476	10.1093/femsyr/fov006
P11637	Qa-1s	Transcription factor qa-1s (Quinic acid degradation cluster protein 1s) (Quinic acid utilization repressor qa-1s)	Transcription factor qa-1s (Quinic acid degradation cluster protein 1s) (Quinic acid utilization repressor qa-1s)	P11637		IPR001381; IPR027417; IPR046346; IPR006151; IPR013708; IPR036291; IPR031322; IPR041121; IPR013785	3-dehydroquinate dehydratase type I; P-loop containing nucleoside triphosphate hydrolase; Aminoacid dehydrogenase-like, N-terminal domain superfamily; Quinate/shikimate 5-dehydrogenase/glutamyl-tRNA reductase; Shikimate dehydrogenase substrate binding, N-terminal; NAD(P)-binding domain superfamily; Shikimate kinase/gluconokinase; SDH, C-terminal; Aldolase-type TIM barrel	N/A	74	N/A	N/A	Neurospora crassa (strain ATCC 24698 / 74-OR23-1A / CBS 708.71 / DSM 1257 / FGSC 987)	367110	131567, 2759, 33154, 4751, 451864, 4890, 716545, 147538, 716546, 715989, 147550, 222544, 5139, 5148, 5140, 5141	10.1073/pnas.72.2.553; 10.1073/pnas.262658899; 10.1016/j.fgb.2009.02.003
P05195	Qa-2	Catabolic 3-dehydroquinase (cDHQase) (EC 4.2.1.10) (3-dehydroquinate dehydratase) (Quinic acid degradation cluster protein 2f)	Catabolic 3-dehydroquinase (cDHQase) (EC 4.2.1.10) (3-dehydroquinate dehydratase) (Quinic acid degradation cluster protein 2f)	P05195		IPR001874; IPR036441; IPR018509	Dehydroquinase, class II; Dehydroquinase, class II superfamily; Dehydroquinase, class II, conserved site	4.2.1.10	68	K03786	K03786	Neurospora crassa (strain ATCC 24698 / 74-OR23-1A / CBS 708.71 / DSM 1257 / FGSC 987)	367110	131567, 2759, 33154, 4751, 451864, 4890, 716545, 147538, 716546, 715989, 147550, 222544, 5139, 5148, 5140, 5141	10.1016/0022-2836(89)90438-5; 10.1073/pnas.79.6.1955; 10.1128/jb.124.1.491-496.1975; 10.1073/pnas.72.2.553; 10.1007/bf00337940; 10.1073/pnas.74.8.3508; 10.1073/pnas.78.9.5783; 10.1042/bj2960451; 10.1016/j.fgb.2009.02.003
P11635	Qa-3	Quinate dehydrogenase (EC 1.1.1.24) (Quinic acid degradation cluster protein 3)	Quinate dehydrogenase (EC 1.1.1.24) (Quinic acid degradation cluster protein 3)	P11635		IPR022893; IPR036291; IPR013708; IPR046346	Shikimate dehydrogenase family; NAD(P)-binding domain superfamily; Shikimate dehydrogenase substrate binding, N-terminal; Aminoacid dehydrogenase-like, N-terminal domain superfamily	1.1.1.24	73	K09484	K09484	Neurospora crassa (strain ATCC 24698 / 74-OR23-1A / CBS 708.71 / DSM 1257 / FGSC 987)	367110	131567, 2759, 33154, 4751, 451864, 4890, 716545, 147538, 716546, 715989, 147550, 222544, 5139, 5148, 5140, 5141	10.1016/0022-2836(89)90438-5; 10.1073/pnas.72.2.553; 10.1007/bf00337940; 10.1073/pnas.74.10.4256; 10.1093/genetics/90.1.69; 10.1128/mcb.1.9.829-835.1981; 10.1073/pnas.78.9.5783; 10.1016/j.fgb.2009.02.003
P07046	Qa-4	3-Dehydroshikimate dehydratase (EC 4.2.1.118)	3-dehydroshikimate dehydratase (DHS dehydratase) (DHSase) (EC 4.2.1.118) (Quinic acid degradation cluster protein 4)	P07046		IPR036237; IPR013022; IPR050312	Xylose isomerase-like superfamily; Xylose isomerase-like, TIM barrel domain; IolE/XylA/MocC-like	1.13.11.27	69	K26400	K26400	Neurospora crassa (strain ATCC 24698 / 74-OR23-1A / CBS 708.71 / DSM 1257 / FGSC 987)	367110	131567, 2759, 33154, 4751, 451864, 4890, 716545, 147538, 716546, 715989, 147550, 222544, 5139, 5148, 5140, 5141	10.1016/0022-2836(89)90438-5; 10.1016/0378-1119(84)90003-9; 10.1073/pnas.72.2.553;10.1007/bf00337940; 10.1016/s0021-9258(17)30429-5; 10.1128/mcb.1.9.829-835.1981
Q4WYZ4	AFUA_3G14790	Pentafunctional AROM polypeptide, like (evidence limited to its presence in a gene cluster)	Pentafunctional AROM polypeptide, putative (EC 1.1.1.25)	Q4WYZ4	Afu3g14790	IPR010110; IPR036291; IPR046346; IPR013708; IPR006151; IPR022893; IPR041121	Shikimate dehydrogenase, AroM-type; NAD(P)-binding domain superfamily; Aminoacid dehydrogenase-like, N-terminal domain superfamily; Shikimate dehydrogenase substrate binding, N-terminal; Quinate/shikimate 5-dehydrogenase/glutamyl-tRNA reductase; Shikimate dehydrogenase family; SDH, C-terminal	1.1.1.25,2.5.1.19,2.7.1.71,4.2.1.10,4.2.3.4	102	N/A	N/A	Aspergillus fumigatus (strain ATCC MYA-4609 / CBS 101355 / FGSC A1100 / Af293) (Neosartorya fumigata)	330879	131567, 2759, 33154, 4751, 451864, 4890, 716545, 147538, 716546, 147545, 451871, 5042, 1131492, 5052, 2720872, 746128	Tiago M. Martins (unpublished results)
Q4WYZ6	AFUA_3G14800	Shikimate 5-dehydrogenase (qutB like) (evidence limited to its presence in a gene cluster)	Shikimate 5-dehydrogenase, putative (EC 1.1.1.25)	Q4WYZ6	Afu3g14800	IPR036291; IPR022893; IPR046346; IPR013708	NAD(P)-binding domain superfamily; Shikimate dehydrogenase family; Aminoacid dehydrogenase-like, N-terminal domain superfamily; Shikimate dehydrogenase substrate binding, N-terminal	1.1.1.24	73	N/A	N/A	Aspergillus fumigatus (strain ATCC MYA-4609 / CBS 101355 / FGSC A1100 / Af293) (Neosartorya fumigata)	330879	131567, 2759, 33154, 4751, 451864, 4890, 716545, 147538, 716546, 147545, 451871, 5042, 1131492, 5052, 2720872, 746128	Tiago M. Martins (unpublished results)
Q4WYZ7	AFUA_3G14810	Dihydroxybenzoate descarboxylase, putative (evidence limited to its presence in a gene cluster)	Pathogenesis associated protein Pep2, putative	Q4WYZ7	Afu3g14810	IPR032710; IPR037401	NTF2-like domain superfamily; SnoaL-like domain	N/A	1	N/A	N/A	Aspergillus fumigatus (strain ATCC MYA-4609 / CBS 101355 / FGSC A1100 / Af293) (Neosartorya fumigata)	330879	131567, 2759, 33154, 4751, 451864, 4890, 716545, 147538, 716546, 147545, 451871, 5042, 1131492, 5052, 2720872, 746128	Tiago M. Martins (unpublished results)
Q4WYZ8	AFUA_3G14820	3-Dehydroshikimate dehydratase (EC 4.2.1.118)(evidence limited to its presence in a gene cluster)	4-hydroxyphenylpyruvate dioxygenase, putative (EC 4.2.1.-)	Q4WYZ8	Afu3g14820	IPR013022; IPR050312; IPR036237	Xylose isomerase-like, TIM barrel domain; IolE/XylA/MocC-like; Xylose isomerase-like superfamily	1.13.11.27	69	K26400	K26400	Aspergillus fumigatus (strain ATCC MYA-4609 / CBS 101355 / FGSC A1100 / Af293) (Neosartorya fumigata)	330879	131567, 2759, 33154, 4751, 451864, 4890, 716545, 147538, 716546, 147545, 451871, 5042, 1131492, 5052, 2720872, 746128	Tiago M. Martins (unpublished results)
Q4WYZ9	AFUA_3G14830	Pentafunctional AROM polypeptide (qutR like) (evidence limited to its presence in a gene cluster)	Pentafunctional AROM polypeptide, putative (EC 1.1.1.25)	Q4WYZ9	Afu3g14830	IPR027417; IPR013785; IPR022893; IPR031322; IPR036291; IPR041121; IPR006151; IPR013708; IPR001381; IPR046346	P-loop containing nucleoside triphosphate hydrolase; Aldolase-type TIM barrel; Shikimate dehydrogenase family; Shikimate kinase/gluconokinase; NAD(P)-binding domain superfamily; SDH, C-terminal; Quinate/shikimate 5-dehydrogenase/glutamyl-tRNA reductase; Shikimate dehydrogenase substrate binding, N-terminal; 3-dehydroquinate dehydratase type I; Aminoacid dehydrogenase-like, N-terminal domain super…	N/A	74	N/A	N/A	Aspergillus fumigatus (strain ATCC MYA-4609 / CBS 101355 / FGSC A1100 / Af293) (Neosartorya fumigata)	330879	131567, 2759, 33154, 4751, 451864, 4890, 716545, 147538, 716546, 147545, 451871, 5042, 1131492, 5052, 2720872, 746128	Tiago M. Martins (unpublished results)
Q4WZ00	AFUA_3G14840	C6 transcription factor (qutA like) (evidence limited to its presence in a gene cluster)	C6 transcription factor, putative	Q4WZ00	Afu3g14840	IPR036864; IPR001138; IPR007219; IPR052783	Zn(2)-C6 fungal-type DNA-binding domain superfamily; Zn(2)Cys(6) fungal-type DNA-binding domain; Xylanolytic transcriptional activator, regulatory domain; Transcriptional Regulator for Metabolic and Drug Resistance Pathways	N/A	72	N/A	N/A	Aspergillus fumigatus (strain ATCC MYA-4609 / CBS 101355 / FGSC A1100 / Af293) (Neosartorya fumigata)	330879	131567, 2759, 33154, 4751, 451864, 4890, 716545, 147538, 716546, 147545, 451871, 5042, 1131492, 5052, 2720872, 746128	Tiago M. Martins (unpublished results)
Q4WZ01	QutE2_Aspfu	3-Dehydroquinate dehydratase, type II (EC 4.2.1.10)	Catabolic 3-dehydroquinase 2 (cDHQase 2) (EC 4.2.1.10) (3-dehydroquinate dehydratase 2)	Q4WZ01	Afu3g14850	IPR001874; IPR018509; IPR036441	Dehydroquinase, class II; Dehydroquinase, class II, conserved site; Dehydroquinase, class II superfamily	4.2.1.10	68	K03786	K03786	Aspergillus fumigatus (strain ATCC MYA-4609 / CBS 101355 / FGSC A1100 / Af293) (Neosartorya fumigata)	330879	131567, 2759, 33154, 4751, 451864, 4890, 716545, 147538, 716546, 147545, 451871, 5042, 1131492, 5052, 2720872, 746128	Tiago M. Martins (unpublished results)
A2RAL4	BglA	Tannase / beta-glucosidase	Probable beta-glucosidase A (EC 3.2.1.21) (Beta-D-glucoside glucohydrolase A) (Cellobiase A) (Gentiobiase A)	A2RAL4		IPR036962; IPR013783; IPR050288; IPR002772; IPR026891; IPR001764; IPR036881; IPR017853; IPR019800	Glycoside hydrolase, family 3, N-terminal domain superfamily; Immunoglobulin-like fold; Cellulose-degrading glycosyl hydrolase 3; Glycoside hydrolase family 3 C-terminal domain; Fibronectin type III-like domain; Glycoside hydrolase, family 3, N-terminal; Glycoside hydrolase family 3 C-terminal domain superfamily; Glycoside hydrolase superfamily; Glycoside hydrolase, family 3, active site	3.2.1.21	34	K05349	K05349	Aspergillus niger (strain ATCC MYA-4892 / CBS 513.88 / FGSC A1513)	425011	131567, 2759, 33154, 4751, 451864, 4890, 716545, 147538, 716546, 147545, 451871, 5042, 1131492, 5052, 2720871, 5061	10.1099/mic.0.26346-0
NRRL3_08275	TanR	Repressor of the tannic acid transcriptional activator-repressor module		N/A		IPR001138; IPR036864; IPR007219; IPR052783	Zn(2)Cys(6) fungal-type DNA-binding domain; Zn(2)-C6 fungal-type DNA-binding domain superfamily; Xylanolytic transcriptional activator, regulatory domain; Transcriptional Regulator for Metabolic and Drug Resistance Pathways	N/A	72	N/A	N/A	Aspergillus niger NRRL3	1451139	131567, 2759, 33154, 4751, 451864, 4890, 716545, 147538, 716546, 147545, 451871, 5042, 1131492, 5052, 2720871, 5061, 1451139	10.3389/ffunb.2021.681631
NRRL3_08276	TanX	Activator of the tannic acid transcriptional activator-repressor module		N/A		IPR027417; IPR036291; IPR001381; IPR013785; IPR046346; IPR013708; IPR031322; IPR006151	P-loop containing nucleoside triphosphate hydrolase; NAD(P)-binding domain superfamily; 3-dehydroquinate dehydratase type I; Aldolase-type TIM barrel; Aminoacid dehydrogenase-like, N-terminal domain superfamily; Shikimate dehydrogenase substrate binding, N-terminal; Shikimate kinase/gluconokinase; Quinate/shikimate 5-dehydrogenase/glutamyl-tRNA reductase	N/A	74	N/A	N/A	Aspergillus niger NRRL3	1451139	131567, 2759, 33154, 4751, 451864, 4890, 716545, 147538, 716546, 147545, 451871, 5042, 1131492, 5052, 2720871, 5061, 1451139	10.3389/ffunb.2021.681631
Q2UII1	AO090023000047	Tannase	Carboxylic ester hydrolase (EC 3.1.1.-)	Q2UII1		IPR011118; IPR029058	Tannase/feruloyl esterase; Alpha/Beta hydrolase fold	3.1.1.20	37	K10759	K10759	Aspergillus oryzae (strain ATCC 42149 / RIB 40) (Yellow koji mold)	510516	131567, 2759, 33154, 4751, 451864, 4890, 716545, 147538, 716546, 147545, 451871, 5042, 1131492, 5052, 2720871, 5062	10.1016/j.jbiosc.2018.05.010
P78581	AO090103000074	Tannase (EC 3.1.1.20)	Tannase (EC 3.1.1.20) [Cleaved into: Tannase 33 kDa subunit; Tannase 30 kDa subunit]	P78581		IPR011118; IPR029058	Tannase/feruloyl esterase; Alpha/Beta hydrolase fold	3.1.1.20	37	K10759	K10759	Aspergillus oryzae (strain ATCC 42149 / RIB 40) (Yellow koji mold)	510516	131567, 2759, 33154, 4751, 451864, 4890, 716545, 147538, 716546, 147545, 451871, 5042, 1131492, 5052, 2720871, 5062	10.1016/0378-1119(96)00153-9; 10.1016/0378-1119(96)00153-9
A0A060TAG5	AgDC1	Gallate decarboxylase	ARAD1C45716p (Gallate decarboxylase)	A0A060TAG5		IPR037401; IPR032710	SnoaL-like domain; NTF2-like domain superfamily	N/A	1	N/A	N/A	Blastobotrys adeninivorans (Yeast) (Arxula adeninivorans)	409370	131567, 2759, 33154, 4751, 451864, 4890, 716545, 147537, 3239873, 3243772, 410830, 43971	10.3389/fmicb.2017.01777; 10.1038/s41598-021-82660-z
C7FF04	AbTyr	Polyphenol oxidase 3 (PPO3) (Phenolase 3) (EC 1.14.18.1) (Cresolase) (Tyrosinase 3)	Polyphenol oxidase 3 (PPO3) (Phenolase 3) (EC 1.14.18.1) (Cresolase) (Tyrosinase 3)	C7FF04		IPR002227; IPR050316; IPR008922; IPR041640	Tyrosinase copper-binding domain; Tyrosinase and Hemocyanin; Di-copper centre-containing domain superfamily; Tyrosinase, C-terminal	1.14.18.1	26	K00505	K00505	Agaricus bisporus (White button mushroom)	5341	131567, 2759, 33154, 4751, 451864, 5204, 5302, 155619, 452333, 5338, 2982305, 5339, 5340	10.1021/bi200395t
P87064	DodA	DOPA 4,5-dioxygenase (EC 1.14.99.-)	DOPA 4,5-dioxygenase (EC 1.14.99.-)	P87064		IPR014980; IPR023389	Dopa 4,5-dioxygenase; DOPA-like superfamily	N/A	94	K10253	K10253	Amanita muscaria (Fly agaric) (Agaricus muscarius)	41956	131567, 2759, 33154, 4751, 451864, 5204, 5302, 155619, 452333, 5338, 2982306, 41954, 41955	10.1007/s004380050539
A0A455LLW0	AtnJ	FAD-dependent monooxygenase atnJ (EC 1.-.-.-) (Arthripenoid biosynthesis cluster protein J)	FAD-dependent monooxygenase atnJ (EC 1.-.-.-) (Arthripenoid biosynthesis cluster protein J)	A0A455LLW0		IPR050493; IPR036188; IPR002938	FAD-dependent Monooxygenases in Biosynthesis and Metabolism; FAD/NAD(P)-binding domain superfamily; FAD-binding domain	1.14.13.1	12	N/A	N/A	Arthrinium sp	1756131	131567, 2759, 33154, 4751, 451864, 4890, 716545, 147538, 716546, 715989, 147550, 222545, 3402561, 106263, 112177, 2643771	10.1002/anie.201804317
Q50EL0	FgaPT2	Aromatic prenyltransferase	Tryptophan dimethylallyltransferase (EC 2.5.1.34) (4-dimethylallyltryptophan synthase) (All-trans-hexaprenyl-diphosphate synthase) (L-tryptophan dimethylallyl transferase) (DMATS)	Q50EL0		IPR017796; IPR033964; IPR012148; IPR017795	Tryptophan dimethylallyltransferase; Aromatic prenyltransferase; Aromatic prenyltransferase DMATS-type, fungi; Aromatic prenyltransferase, NscD-like	2.5.1.100,2.5.1.106,2.5.1.110,2.5.1.34,2.5.1.80	112	K14130; K15392	K14130	Aspergillus fumigatus (strain ATCC MYA-4609 / CBS 101355 / FGSC A1100 / Af293) (Neosartorya fumigata)	330879	131567, 2759, 33154, 4751, 451864, 4890, 716545, 147538, 716546, 147545, 451871, 5042, 1131492, 5052, 2720872, 746128	10.1099/mic.0.27759-0; 10.1002/cbic.200800237
P0DUM0	Hkm12	Phenylalanine ammonia-lyase hkm12 (PAL) (EC 4.3.1.24) (Hancockiamides biosynthesis cluster protein 12)	Phenylalanine ammonia-lyase hkm12 (PAL) (EC 4.3.1.24) (Hancockiamides biosynthesis cluster protein 12)	P0DUM0		IPR022313; IPR001106; IPR024083; IPR023144; IPR005922; IPR008948	Phenylalanine/histidine ammonia-lyases, active site; Aromatic amino acid lyase; Fumarase/histidase, N-terminal; Phenylalanine ammonia-lyase, shielding domain superfamily; Phenylalanine ammonia-lyase; L-Aspartase-like	4.3.1.24	29	K10775	K10775	Aspergillus hancockii	1873369	131567, 2759, 33154, 4751, 451864, 4890, 716545, 147538, 716546, 147545, 451871, 5042, 1131492, 5052, 2720871	10.1039/d0ob02243h
P0DUL2	Hkm4	Dioxygenase hkm4 (EC 1.14.11.-) (Hancockiamides biosynthesis cluster protein 4)	Dioxygenase hkm4 (EC 1.14.11.-) (Hancockiamides biosynthesis cluster protein 4)	P0DUL2		IPR008775	Phytanoyl-CoA dioxygenase-like	1.14.11.38	70	N/A	K17825	Aspergillus hancockii	1873369	131567, 2759, 33154, 4751, 451864, 4890, 716545, 147538, 716546, 147545, 451871, 5042, 1131492, 5052, 2720871	10.1039/d0ob02243h
P0DUL3	Hkm5	Cytochrome P450 monooxygenase hkm5 (EC 1.-.-.-) (Hancockiamides biosynthesis cluster protein 5)	Cytochrome P450 monooxygenase hkm5 (EC 1.-.-.-) (Hancockiamides biosynthesis cluster protein 5)	P0DUL3		IPR001128; IPR036396; IPR050121; IPR002401	Cytochrome P450; Cytochrome P450 superfamily; Cytochrome P450 monooxygenase; Cytochrome P450, E-class, group I	N/A	41	N/A	N/A	Aspergillus hancockii	1873369	131567, 2759, 33154, 4751, 451864, 4890, 716545, 147538, 716546, 147545, 451871, 5042, 1131492, 5052, 2720871	10.1039/d0ob02243h
P0DUQ0	Hkm6	Oxidase hkm6 (EC 1.14.-.-) (Hancockiamides biosynthesis cluster protein 6)	Oxidase hkm6 (EC 1.14.-.-) (Hancockiamides biosynthesis cluster protein 6)	P0DUQ0		IPR002227; IPR008922; IPR050316	Tyrosinase copper-binding domain; Di-copper centre-containing domain superfamily; Tyrosinase and Hemocyanin	1.14.18.1	26	K00505	N/A	Aspergillus hancockii	1873369	131567, 2759, 33154, 4751, 451864, 4890, 716545, 147538, 716546, 147545, 451871, 5042, 1131492, 5052, 2720871	10.1039/d0ob02243h
P0DUL5	Hkm7	FAD-dependent monooxygenase hkm7 (EC 1.-.-.-) (Hancockiamides biosynthesis cluster protein 7)	FAD-dependent monooxygenase hkm7 (EC 1.-.-.-) (Hancockiamides biosynthesis cluster protein 7)	P0DUL5		IPR036188; IPR050641; IPR002938; IPR012941; IPR036249; IPR038220	FAD/NAD(P)-binding domain superfamily; Rifampicin monooxygenase-like; FAD-binding domain; Phenol hydroxylase-like, C-terminal dimerisation domain; Thioredoxin-like superfamily; Phenol hydroxylase, C-terminal TRX-fold domain superfamily	1.14.13.7	7	K03380	N/A	Aspergillus hancockii	1873369	131567, 2759, 33154, 4751, 451864, 4890, 716545, 147538, 716546, 147545, 451871, 5042, 1131492, 5052, 2720871	10.1039/d0ob02243h
P0DUL6	Hkm8	O-methyltransferase hkm8 (EC 2.1.1.-) (Hancockiamides biosynthesis cluster protein 8)	O-methyltransferase hkm8 (EC 2.1.1.-) (Hancockiamides biosynthesis cluster protein 8)	P0DUL6		IPR029063; IPR050362; IPR002935	S-adenosyl-L-methionine-dependent methyltransferase superfamily; Cation-dependent O-methyltransferase; Class I-like SAM-dependent O-methyltransferase	N/A	71	N/A	N/A	Aspergillus hancockii	1873369	131567, 2759, 33154, 4751, 451864, 4890, 716545, 147538, 716546, 147545, 451871, 5042, 1131492, 5052, 2720871	10.1039/d0ob02243h
A0AAN4PAE6	LenB	Phenylalanine ammonia-lyase lenB (PAL) (EC 4.3.1.24) (Lentopeptin biosynthesis cluster protein BA)	Phenylalanine ammonia-lyase lenB (PAL) (EC 4.3.1.24) (Lentopeptin biosynthesis cluster protein BA)	A0AAN4PAE6		IPR001106; IPR022313; IPR008948; IPR023144; IPR024083; IPR005922	Aromatic amino acid lyase; Phenylalanine/histidine ammonia-lyases, active site; L-Aspartase-like; Phenylalanine ammonia-lyase, shielding domain superfamily; Fumarase/histidase, N-terminal; Phenylalanine ammonia-lyase	4.3.1.24	29	K10775	K10775	Aspergillus lentulus	293939	131567, 2759, 33154, 4751, 451864, 4890, 716545, 147538, 716546, 147545, 451871, 5042, 1131492, 5052, 2720872	10.1021/jacs.1c13621
Q5AY46	XptA	Xanthone prenyltransferase A (EC 2.5.1.-)	Xanthone prenyltransferase A (EC 2.5.1.-)	Q5AY46		IPR017795; IPR012148; IPR033964	Aromatic prenyltransferase, NscD-like; Aromatic prenyltransferase DMATS-type, fungi; Aromatic prenyltransferase	2.5.1.106,2.5.1.122,2.5.1.34	112	N/A	N/A	Aspergillus nidulans (strain FGSC A4 / ATCC 38163 / CBS 112.46 / NRRL 194 / M139)	227321	131567, 2759, 33154, 4751, 451864, 4890, 716545, 147537, 3239874, 2916678, 766764, 1535325, 5475, 5476	N/A
P0DP82	XptB	Xanthone prenyltransferase B (EC 2.5.1.-)	Xanthone prenyltransferase B (EC 2.5.1.-)	P0DP82		IPR017795; IPR033964; IPR012148	Aromatic prenyltransferase, NscD-like; Aromatic prenyltransferase; Aromatic prenyltransferase DMATS-type, fungi	N/A	112	N/A	N/A	Aspergillus nidulans (strain FGSC A4 / ATCC 38163 / CBS 112.46 / NRRL 194 / M139)	227321	131567, 2759, 33154, 4751, 451864, 4890, 716545, 147538, 716546, 147545, 451871, 5042, 1131492, 5052, 2720870, 162425	10.1038/nature04341; 10.1016/j.fgb.2008.12.003; 10.1021/ja1096682; 10.1002/cbic.201200014; 10.1002/cbic.201200545
Q5BH33	MdpD	FAD-dependent monooxygenase mdpD (EC 1.-.-.-) (Monodictyphenone synthesis protein D)	FAD-dependent monooxygenase mdpD (EC 1.-.-.-) (Monodictyphenone synthesis protein D)	Q5BH33		IPR050493; IPR002938; IPR036188	FAD-dependent Monooxygenases in Biosynthesis and Metabolism; FAD-binding domain; FAD/NAD(P)-binding domain superfamily	N/A	12	N/A	N/A	Aspergillus nidulans (strain FGSC A4 / ATCC 38163 / CBS 112.46 / NRRL 194 / M139)	227321	131567, 2759, 33154, 4751, 451864, 4890, 716545, 147537, 3239874, 2916678, 766764, 1535325, 5475, 5476	N/A
G3XMC2	AzaH	FAD-dependent monooxygenase azaH (EC 1.-.-.-) (Azaphilone biosynthesis cluster protein azaH)	FAD-dependent monooxygenase azaH (EC 1.-.-.-) (Azaphilone biosynthesis cluster protein azaH)	G3XMC2		IPR051104; IPR002938; IPR036188	FAD-dependent monooxygenase-like; FAD-binding domain; FAD/NAD(P)-binding domain superfamily	1.14.13.1	15	N/A	N/A	Aspergillus niger (strain ATCC 1015 / CBS 113.46 / FGSC A1144 / LSHB Ac4 / NCTC 3858a / NRRL 328 / USDA 3528.7)	380704	131567, 2759, 33154, 4751, 451864, 4890, 716545, 147538, 716546, 147545, 451871, 5042, 1131492, 5052, 2720871, 5061	10.1101/gr.112169.110; 10.1016/j.chembiol.2012.07.004
A2QUC2	An09g05130	Extracellular tyrosinase	Contig An09c0150, genomic contig (EC 1.14.18.1)	A2QUC2		IPR008922; IPR002227; IPR050316	Di-copper centre-containing domain superfamily; Tyrosinase copper-binding domain; Tyrosinase and Hemocyanin	1.14.18.1	26	K00505	K00505	Aspergillus niger (strain ATCC MYA-4892 / CBS 513.88 / FGSC A1513)	425011	131567, 2759, 33154, 4751, 451864, 4890, 716545, 147538, 716546, 147545, 451871, 5042, 1131492, 5052, 2720871, 5061	10.1007/s12010-016-2306-2
Q00234	AoMelO	Tyrosinase from A. oryzae (original acc. No BAA07149)	Tyrosinase (EC 1.14.18.1) (Monophenol monooxygenase)	Q00234		IPR008922; IPR002227; IPR016216; IPR050316	Di-copper centre-containing domain superfamily; Tyrosinase copper-binding domain; Monophenol monooxygenase, fungi; Tyrosinase and Hemocyanin	1.14.18.1	26	K00505	K00505	Aspergillus oryzae (strain ATCC 42149 / RIB 40) (Yellow koji mold)	510516	131567, 2759, 33154, 4751, 451864, 4890, 716545, 147538, 716546, 147545, 451871, 5042, 1131492, 5052, 2720871, 5062	10.1042/bj3500537
A0A1S9DK56	AoMelB	Tyrosinase from A. oryzae (original acc. No BD165761.1)	tyrosinase (EC 1.14.18.1)	A0A1S9DK56		IPR008922; IPR002227; IPR050316; IPR015021; IPR041640	Di-copper centre-containing domain superfamily; Tyrosinase copper-binding domain; Tyrosinase and Hemocyanin; Ester hydrolase C11orf54, Domain of unknown function DUF1907; Tyrosinase, C-terminal	1.14.18.1	26	K00505	K00505	Aspergillus oryzae (Yellow koji mold)	5062	131567, 2759, 33154, 4751, 451864, 4890, 716545, 147538, 716546, 147545, 451871, 5042, 1131492, 5052, 2720871	10.1021/ja108280w; 10.1002/anie.202004733
F5HN73	CpaD	Cyclo-acetoacetyl-L-tryptophan dimethylallyltransferase cpaD (EC 2.5.1.-) (Cyclopiazonic acid biosynthesis cluster protein D) (L-tryptophan dimethylallyl transferase) (DMATS)	Cyclo-acetoacetyl-L-tryptophan dimethylallyltransferase cpaD (EC 2.5.1.-) (Cyclopiazonic acid biosynthesis cluster protein D) (L-tryptophan dimethylallyl transferase) (DMATS)	F5HN73		IPR012148; IPR017795; IPR033964	Aromatic prenyltransferase DMATS-type, fungi; Aromatic prenyltransferase, NscD-like; Aromatic prenyltransferase	2.5.1.34	112	K15392	K15392	Aspergillus oryzae (Yellow koji mold)	5062	131567, 2759, 33154, 4751, 451864, 4890, 716545, 147538, 716546, 147545, 451871, 5042, 1131492, 5052, 2720871	10.1002/cbic.201000672; 10.1021/bi901123r; 10.1021/bi901597j
A0A2D1VNJ8	EchPT1	Echinulin prenyltransferase 1 (EchPT1) (EC 2.5.1.-) (Echinulin biosynthesis cluster protein echPT1)	Echinulin prenyltransferase 1 (EchPT1) (EC 2.5.1.-) (Echinulin biosynthesis cluster protein echPT1)	A0A2D1VNJ8		IPR017795; IPR033964; IPR012148	Aromatic prenyltransferase, NscD-like; Aromatic prenyltransferase; Aromatic prenyltransferase DMATS-type, fungi	N/A	112	K15392	N/A	Aspergillus ruber (Eurotium rubrum)	396024	131567, 2759, 33154, 4751, 451864, 4890, 716545, 147538, 716546, 147545, 451871, 5042, 1131492, 5052, 2720874	10.1021/acs.orglett.7b02926
A0A017SEF3	FogH	Prenyltransferase fogH (EC 2.5.1.-) (Flavoglaucin biosynthesis cluster protein H)	Prenyltransferase fogH (EC 2.5.1.-) (Flavoglaucin biosynthesis cluster protein H)	A0A017SEF3		IPR033964; IPR012148; IPR017795	Aromatic prenyltransferase; Aromatic prenyltransferase DMATS-type, fungi; Aromatic prenyltransferase, NscD-like	N/A	112	N/A	N/A	Aspergillus ruber (strain CBS 135680)	1388766	131567, 2759, 33154, 4751, 451864, 4890, 716545, 147538, 716546, 147545, 451871, 5042, 1131492, 5052, 2720874, 396024	10.1021/acs.orglett.0c00440
A0A017SPL2	EchPT2	Echinulin prenyltransferase 2 (EchPT2) (EC 2.5.1.-) (Echinulin biosynthesis cluster protein echPT2)	Echinulin prenyltransferase 2 (EchPT2) (EC 2.5.1.-) (Echinulin biosynthesis cluster protein echPT2)	A0A017SPL2		IPR012148; IPR017795; IPR033964	Aromatic prenyltransferase DMATS-type, fungi; Aromatic prenyltransferase, NscD-like; Aromatic prenyltransferase	2.5.1.34	112	K15392	K14130	Aspergillus ruber (strain CBS 135680)	1388766	131567, 2759, 33154, 4751, 451864, 4890, 716545, 147538, 716546, 147545, 451871, 5042, 1131492, 5052, 2720874, 396024	10.1021/acs.orglett.7b02926; 10.1021/acschembio.0c00874
A0A1B0UHJ4	AtaPT	Aromatic prenyltransferase	Aromatic prenyltransferase	A0A1B0UHJ4		IPR012148; IPR017795; IPR033964	Aromatic prenyltransferase DMATS-type, fungi; Aromatic prenyltransferase, NscD-like; Aromatic prenyltransferase	N/A	112	N/A	K15392	Aspergillus terreus	33178	131567, 2759, 33154, 4751, 451864, 4890, 716545, 147538, 716546, 147545, 451871, 5042, 1131492, 5052, 2720871	10.1038/nchembio.2263
Q0CJ62	AtA	6-Methylsalicylate 1-monooxygenase atA (EC 1.14.99.-) (6-methylsalicylate hydrolase) (FAD-dependent monooxygenase atA) (Terreic acid biosynthesis cluster protein A)	6-methylsalicylate 1-monooxygenase atA (EC 1.14.99.-) (6-methylsalicylate hydrolase) (FAD-dependent monooxygenase atA) (Terreic acid biosynthesis cluster protein A)	Q0CJ62		IPR036188; IPR051104; IPR002938	FAD/NAD(P)-binding domain superfamily; FAD-dependent monooxygenase; FAD-binding domain	1.14.13.1	15	N/A	N/A	Aspergillus terreus (strain NIH 2624 / FGSC A1156)	341663	131567, 2759, 33154, 4751, 451864, 4890, 716545, 147538, 716546, 147545, 451871, 5042, 1131492, 5052, 2720871, 33178	10.1038/s41598-018-20514-x;10.1016/j.jbiotec.2014.01.038; 10.1021/ol502242a
Q0D1P2	TerD	FAD-dependent monooxygenase terD (EC 1.-.-.-) (Terrein biosynthesis cluster protein terD)	FAD-dependent monooxygenase terD (EC 1.-.-.-) (Terrein biosynthesis cluster protein terD)	Q0D1P2		IPR036188; IPR038220; IPR050641; IPR002938; IPR012941; IPR036249	FAD/NAD(P)-binding domain superfamily; Phenol hydroxylase, C-terminal TRX-fold domain superfamily; Rifampicin monooxygenase-like; FAD-binding domain; Phenol hydroxylase-like, C-terminal dimerisation domain; Thioredoxin-like superfamily	1.14.13.7	7	K03380	K03380	Aspergillus terreus (strain NIH 2624 / FGSC A1156)	341663	131567, 2759, 33154, 4751, 451864, 4890, 716545, 147538, 716546, 147545, 451871, 5042, 1131492, 5052, 2720871, 33178	10.1002/chem.202101447
Q0CF72	ATEG_07662	FAD-dependent monooxygenase ATEG_07662 (EC 1.-.-.-) (Azasperpyranone A biosynthesis cluster B protein ATEG_07662)	FAD-dependent monooxygenase ATEG_07662 (EC 1.-.-.-) (Azasperpyranone A biosynthesis cluster B protein ATEG_07662)	Q0CF72		IPR051104; IPR036188; IPR002938	FAD-dependent monooxygenase-like; FAD/NAD(P)-binding domain superfamily; FAD-binding domain	1.14.13.1	15	N/A	N/A	Aspergillus terreus (strain NIH 2624 / FGSC A1156)	341663	131567, 2759, 33154, 4751, 451864, 4890, 716545, 147538, 716546, 147545, 451871, 5042, 1131492, 5052, 2720871, 33178	10.1016/j.chembiol.2013.12.005; 10.1021/ja401945a; 10.1002/anie.201915514
A0A397HQ89	AnkC	FAD-dependent monooxygenase ankC (EC 1.14.13.-) (Ank biosynthesis cluster protein C)	FAD-dependent monooxygenase ankC (EC 1.14.13.-) (Ank biosynthesis cluster protein C)	A0A397HQ89		IPR038220; IPR036188; IPR002938; IPR036249; IPR012941; IPR050641	Phenol hydroxylase, C-terminal TRX-fold domain superfamily; FAD/NAD(P)-binding domain superfamily; FAD-binding domain; Thioredoxin-like superfamily; Phenol hydroxylase-like, C-terminal dimerisation domain; Rifampicin monooxygenase-like	1.14.13.7	7	K03380	N/A	Aspergillus thermomutatus (Neosartorya pseudofischeri)	41047	131567, 2759, 33154, 4751, 451864, 4890, 716545, 147538, 716546, 147545, 451871, 5042, 1131492, 5052, 2720872	10.1038/s41589-022-01246-6
J4VWM7	OpS4	FAD-dependent monooxygenase OpS4 (EC 1.-.-.-) (Oosporein biosynthesis protein 4)	FAD-dependent monooxygenase OpS4 (EC 1.-.-.-) (Oosporein biosynthesis protein 4)	J4VWM7		IPR050493; IPR036188; IPR002938	FAD-dependent Monooxygenases in Biosynthesis and Metabolism; FAD/NAD(P)-binding domain superfamily; FAD-binding domain	1.14.13.1	12	N/A	N/A	Beauveria bassiana (strain ARSEF 2860) (White muscardine disease fungus) (Tritirachium shiotae)	655819	131567, 2759, 33154, 4751, 451864, 4890, 716545, 147538, 716546, 715989, 147550, 222543, 5125, 474943, 5581, 176275	10.1073/pnas.1503200112
Q2GPT3	CcdF	FAD-dependent monooxygenase ccdF (EC 1.-.-.-) (Cochliodone A biosynthesis cluster protein F)	FAD-dependent monooxygenase ccdF (EC 1.-.-.-) (Cochliodone A biosynthesis cluster protein F)	Q2GPT3		IPR036188; IPR002938; IPR051104	FAD/NAD(P)-binding domain superfamily; FAD-binding domain; FAD-dependent monooxygenase-like	1.14.13.1	15	N/A	N/A	Chaetomium globosum (strain ATCC 6205 / CBS 148.51 / DSM 1962 / NBRC 6347 / NRRL 1970) (Soil fungus)	306901	131567, 2759, 33154, 4751, 451864, 4890, 716545, 147538, 716546, 715989, 147550, 222544, 5139, 35718, 5149, 38033	10.1128/genomea.00021-15; 10.1021/jacs.5c03717
Q12594	DmaW_Cfus	Tryptophan dimethylallyltransferase (EC 2.5.1.34) (4-dimethylallyltryptophan synthase) (DMATS) (All-trans-hexaprenyl-diphosphate synthase) (L-tryptophan dimethylallyl transferase)	Tryptophan dimethylallyltransferase (EC 2.5.1.34) (4-dimethylallyltryptophan synthase) (DMATS) (All-trans-hexaprenyl-diphosphate synthase) (L-tryptophan dimethylallyl transferase)	Q12594		IPR033964; IPR012148; IPR017796; IPR017795	Aromatic prenyltransferase; Aromatic prenyltransferase DMATS-type, fungi; Tryptophan dimethylallyltransferase; Aromatic prenyltransferase, NscD-like	2.5.1.34	112	K14130; K15392	K14130	Claviceps fusiformis (Ergot fungus)	40602	131567, 2759, 33154, 4751, 451864, 4890, 716545, 147538, 716546, 715989, 147550, 222543, 5125, 34397, 5110	10.1006/bbrc.1995.2599; 10.1128/aem.01040-07; 10.1016/0003-9861(92)90577-j
P0CT20	DmaW	Tryptophan dimethylallyltransferase 1 (EC 2.5.1.34) (4-dimethylallyltryptophan synthase 1) (DMATS 1) (All-trans-hexaprenyl-diphosphate synthase 1) (L-tryptophan dimethylallyl transferase 1)	Tryptophan dimethylallyltransferase 1 (EC 2.5.1.34) (4-dimethylallyltryptophan synthase 1) (DMATS 1) (All-trans-hexaprenyl-diphosphate synthase 1) (L-tryptophan dimethylallyl transferase 1)	P0CT20		IPR017795; IPR012148; IPR033964; IPR017796	Aromatic prenyltransferase, NscD-like; Aromatic prenyltransferase DMATS-type, fungi; Aromatic prenyltransferase; Tryptophan dimethylallyltransferase	2.5.1.34	112	K14130; K15392	K14130	Claviceps purpurea (Ergot fungus) (Sphacelia segetum)	5111	131567, 2759, 33154, 4751, 451864, 4890, 716545, 147538, 716546, 715989, 147550, 222543, 5125, 34397, 5110	10.1007/s004380050950; 10.1016/j.fgb.2003.10.002; 10.1007/s002530100801; 10.1016/j.chembiol.2003.11.013; 10.1016/j.phytochem.2005.04.011; 10.1002/cbic.200500487; 10.1128/aem.00257-07; 10.1128/aem.01040-07; 10.1016/j.fgb.2007.04.008; 10.1074/jbc.m807168200; 10.1128/aem.00737-09; 10.1021/ja105785p; 10.1007/s00294-011-0336-4; 10.1039/c0ob01215g; 10.1016/j.chembiol.2013.11.008
M1WA41	DmaW	Tryptophan dimethylallyltransferase 1 (EC 2.5.1.34) (4-dimethylallyltryptophan synthase 1) (DMATS 1) (All-trans-hexaprenyl-diphosphate synthase 1) (L-tryptophan dimethylallyl transferase 1)	Tryptophan dimethylallyltransferase 1 (EC 2.5.1.34) (4-dimethylallyltryptophan synthase 1) (DMATS 1) (All-trans-hexaprenyl-diphosphate synthase 1) (L-tryptophan dimethylallyl transferase 1)	M1WA41		IPR033964; IPR017796; IPR012148; IPR017795	Aromatic prenyltransferase; Tryptophan dimethylallyltransferase; Aromatic prenyltransferase DMATS-type, fungi; Aromatic prenyltransferase, NscD-like	2.5.1.34	112	K14130; K15392	K14130	Claviceps purpurea (strain 20.1) (Ergot fungus) (Sphacelia segetum)	1111077	131567, 2759, 33154, 4751, 451864, 4890, 716545, 147538, 716546, 715989, 147550, 222543, 5125, 34397, 5110, 5111	10.1371/journal.pgen.1003323; 10.1007/s004380050950; 10.1007/s002530100801; 10.1016/j.chembiol.2003.11.013; 10.1016/j.fgb.2003.10.002; 10.1016/j.phytochem.2005.04.011; 10.1002/cbic.200500487; 10.1128/aem.00257-07; 10.1128/aem.01040-07; 10.1016/j.fgb.2007.04.008; 10.1074/jbc.m807168200; 10.1128/aem.00737-09; 10.1021/ja105785p; 10.1007/s00294-011-0336-4; 10.1039/c0ob01215g; 10.1016/j.chembiol.2013.…
A0A345BJN1	Clz10	Phenylalanine ammonia-lyase (PAL) (EC 4.3.1.24) (Squalestatin S1 biosynthesis cluster protein clz10) (Zaragozic acid A biosynthesis cluster protein 10)	Phenylalanine ammonia-lyase (PAL) (EC 4.3.1.24) (Squalestatin S1 biosynthesis cluster protein clz10) (Zaragozic acid A biosynthesis cluster protein 10)	A0A345BJN1		IPR008948; IPR001106; IPR022313; IPR005922; IPR024083; IPR023144	L-Aspartase-like; Aromatic amino acid lyase; Phenylalanine/histidine ammonia-lyases, active site; Phenylalanine ammonia-lyase; Fumarase/histidase, N-terminal; Phenylalanine ammonia-lyase, shielding domain superfamily	4.3.1.24	29	K10775	K10775	Curvularia lunata (Filamentous fungus)	5503	131567, 2759, 33154, 4751, 451864, 4890, 716545, 147538, 716546, 715962, 147541, 451868, 92860, 715340, 28556, 5502	10.1021/acs.orglett.7b01534
S0EH60	DMATS1Ff	Aromatic prenyltransferase	Dimethylallyltryptophan synthase 1 (DMATS 1) (EC 2.5.1.-) (EC 2.5.1.122) (DMATS1 biosynthesis cluster protein DMATS1)	S0EH60		IPR012148; IPR017795; IPR033964	Aromatic prenyltransferase DMATS-type, fungi; Aromatic prenyltransferase, NscD-like; Aromatic prenyltransferase	N/A	112	N/A	N/A	Fusarium fujikuroi (strain CBS 195.34 / IMI 58289 / NRRL A-6831) (Bakanae and foot rot disease fungus)	1279085	131567, 2759, 33154, 4751, 451864, 4890, 716545, 147538, 716546, 715989, 147550, 222543, 5125, 110618, 5506, 171627, 5127	10.1002/cbic.201600691; 10.1021/acs.biochem.2c00350
A0A0U2JT37	PigN	FAD-dependent monooxygenase pigN (EC 1.-.-.-) (Azaphilone pigments biosynthesis cluster protein N)	FAD-dependent monooxygenase pigN (EC 1.-.-.-) (Azaphilone pigments biosynthesis cluster protein N)	A0A0U2JT37		IPR002938; IPR036188; IPR051104	FAD-binding domain; FAD/NAD(P)-binding domain superfamily; FAD-dependent monooxygenase-like	1.14.13.1	15	N/A	N/A	Monascus ruber (Mold)	89489	131567, 2759, 33154, 4751, 451864, 4890, 716545, 147538, 716546, 147545, 451871, 5042, 1131492, 5097	10.1007/s00253-016-7397-8
A0A159BP93	CitB	2-Oxoglutarate-dependent dioxygenase citB (EC 1.14.-.-) (Citrinin synthesis protein B)	2-oxoglutarate-dependent dioxygenase citB (EC 1.14.-.-) (Citrinin synthesis protein B)	A0A159BP93		IPR044861; IPR005123; IPR026992; IPR027443	Isopenicillin N synthase-like, Fe(2+) 2OG dioxygenase domain; Oxoglutarate/iron-dependent dioxygenase domain; Non-haem dioxygenase, N-terminal domain; Isopenicillin N synthase-like superfamily	N/A	44	N/A	N/A	Monascus ruber (Mold)	89489	131567, 2759, 33154, 4751, 451864, 4890, 716545, 147538, 716546, 147545, 451871, 5042, 1131492, 5097	10.1039/C5SC04027B
A0A161CEV4	CitC	Aryl-alcohol oxidase citC (EC 1.1.3.7) (Citrinin synthesis protein C)	Dehydrogenase citC (EC 1.1.-.-) (Citrinin synthesis protein C)	A0A161CEV4		IPR007867; IPR012132; IPR036188; IPR000172	Glucose-methanol-choline oxidoreductase, C-terminal; Glucose-methanol-choline oxidoreductase; FAD/NAD(P)-binding domain superfamily; Glucose-methanol-choline oxidoreductase, N-terminal	N/A	115	N/A	N/A	Monascus ruber (Mold)	89489	131567, 2759, 33154, 4751, 451864, 4890, 716545, 147538, 716546, 147545, 451871, 5042, 1131492, 5097	10.1039/C5SC04027B
A0A162J448	CitD	Aldehyde dehydrogenase citD (EC 1.2.1.3) (Citrinin synthesis protein D)	Aldehyde dehydrogenase citD (EC 1.2.1.3) (Citrinin synthesis protein D)	A0A162J448		IPR016162; IPR015590; IPR029510; IPR016163; IPR016160; IPR016161	Aldehyde dehydrogenase, N-terminal; Aldehyde dehydrogenase domain; Aldehyde dehydrogenase, glutamic acid active site; Aldehyde dehydrogenase, C-terminal; Aldehyde dehydrogenase, cysteine active site; Aldehyde/histidinol dehydrogenase	1.2.1.8	22	N/A	K00128	Monascus ruber (Mold)	89489	131567, 2759, 33154, 4751, 451864, 4890, 716545, 147538, 716546, 147545, 451871, 5042, 1131492, 5097	10.1039/C5SC04027B
A0A3G9JYJ6	Cph	Caffeoylpyruvate hydrolase (CPH) (EC 3.7.-.-) (Fungal bioluminescence cycle protein cph)	Caffeoylpyruvate hydrolase (CPH) (EC 3.7.-.-) (Fungal bioluminescence cycle protein cph)	A0A3G9JYJ6		IPR011234; IPR036663	Fumarylacetoacetase-like, C-terminal; Fumarylacetoacetase-like, C-terminal domain superfamily	N/A	13	N/A	N/A	Neonothopanus nambi (Agaricus nambi)	71958	131567, 2759, 33154, 4751, 451864, 5204, 5302, 155619, 452333, 5338, 2982316, 72117, 71957	10.1073/pnas.1803615115
A0A3G9K5C8	H3h	Hispidin-3-hydroxylase	Hispidin-3-hydroxylase (H3H) (EC 1.-.-.-) (FAD-dependent monooxygenase h3h) (Fungal bioluminescence cycle protein h3h)	A0A3G9K5C8		IPR050493; IPR036188; IPR002938	FAD-dependent Monooxygenases in Biosynthesis and Metabolism; FAD/NAD(P)-binding domain superfamily; FAD-binding domain	1.14.13.1	12	N/A	N/A	Neonothopanus nambi (Agaricus nambi)	71958	131567, 2759, 33154, 4751, 451864, 5204, 5302, 155619, 452333, 5338, 2982316, 72117, 71957	10.1073/pnas.1803615115
A0A0A2IDH4	CnsB	L-tryptophan decarboxylase cnsB (EC 4.1.1.105) (Communesin biosynthesis cluster protein B)	L-tryptophan decarboxylase cnsB (EC 4.1.1.105) (Communesin biosynthesis cluster protein B)	A0A0A2IDH4		IPR010977; IPR015422; IPR015424; IPR015421; IPR021115; IPR002129	Aromatic-L-amino-acid decarboxylase; Pyridoxal phosphate-dependent transferase, small domain; Pyridoxal phosphate-dependent transferase; Pyridoxal phosphate-dependent transferase, major domain; Pyridoxal-phosphate binding site; Pyridoxal phosphate-dependent decarboxylase, major domain	N/A	114	K01593	N/A	Penicillium expansum (Blue mold rot fungus)	27334	131567, 2759, 33154, 4751, 451864, 4890, 716545, 147538, 716546, 147545, 451871, 5042, 1131492, 5073	10.1002/anie.201411297
A0A0A2JWD0	CnsF	Tryptophan dimethylallyltransferase cnsF (EC 2.5.1.34) (4-dimethylallyltryptophan synthase) (DMATS) (All-trans-hexaprenyl-diphosphate synthase) (Communesin biosynthesis cluster protein F) (L-tryptophan dimethylallyl transferase)	Tryptophan dimethylallyltransferase cnsF (EC 2.5.1.34) (4-dimethylallyltryptophan synthase) (DMATS) (All-trans-hexaprenyl-diphosphate synthase) (Communesin biosynthesis cluster protein F) (L-tryptophan dimethylallyl transferase)	A0A0A2JWD0		IPR017795; IPR033964; IPR012148	Aromatic prenyltransferase, NscD-like; Aromatic prenyltransferase; Aromatic prenyltransferase DMATS-type, fungi	2.5.1.34	112	K14130; K15392	K14130	Penicillium expansum (Blue mold rot fungus)	27334	131567, 2759, 33154, 4751, 451864, 4890, 716545, 147538, 716546, 147545, 451871, 5042, 1131492, 5073	10.1002/anie.201411297
W6QY29	AnuH	Prenyltransferase anuH (EC 2.5.1.-) (Annullatin D biosynthesis cluster protein H)	Prenyltransferase anuH (EC 2.5.1.-) (Annullatin D biosynthesis cluster protein H)	W6QY29		IPR017795; IPR033964; IPR012148	Aromatic prenyltransferase, NscD-like; Aromatic prenyltransferase; Aromatic prenyltransferase DMATS-type, fungi	N/A	112	N/A	N/A	Penicillium roqueforti (strain FM164)	1365484	131567, 2759, 33154, 4751, 451864, 4890, 716545, 147538, 716546, 147545, 451871, 5042, 1131492, 5073, 5082	10.1038/ncomms3876; 10.1021/acs.orglett.2c02438
A0A1B2CTB7	PenI	Prenyltransferase penI (EC 2.5.1.-) (Penigequinolones biosynthesis cluster protein I)	Prenyltransferase penI (EC 2.5.1.-) (Penigequinolones biosynthesis cluster protein I)	A0A1B2CTB7		IPR033964; IPR017795; IPR012148	Aromatic prenyltransferase; Aromatic prenyltransferase, NscD-like; Aromatic prenyltransferase DMATS-type, fungi	2.5.1.106,2.5.1.122,2.5.1.34	112	N/A	N/A	Penicillium thymicola	293382	131567, 2759, 33154, 4751, 451864, 4890, 716545, 147538, 716546, 147545, 451871, 5042, 1131492, 5073	10.1021/jacs.5b03022
Q6Q874	SirD	Tyrosine O-prenyltransferase	4-O-dimethylallyl-L-tyrosine synthase (EC 2.5.1.122) (Sirodesmin biosynthesis protein P) (Tyrosine O-prenyltransferase sirD)	Q6Q874		IPR017795; IPR033964; IPR012148	Aromatic prenyltransferase, NscD-like; Aromatic prenyltransferase; Aromatic prenyltransferase DMATS-type, fungi	2.5.1.122	112	K21339	K21339	Phoma lingam (Blackleg fungus)	5022	131567, 2759, 33154, 4751, 451864, 4890, 716545, 147538, 716546, 715962, 147541, 451868, 92860, 715340, 34374, 118259, 220671	10.1021/cb400691z
A0A2U8U2L6	AsL1	Salicylate monooxygenase asL1 (EC 1.-.-.-) (FAD-dependent monooxygenase asL1) (Xenovulene A biosynthesis cluster protein L1)	Salicylate hydroxylase asL1 (EC 1.-.-.-) (FAD-dependent monooxygenase asL1) (Xenovulene A biosynthesis cluster protein L1)	A0A2U8U2L6		IPR002938; IPR036188; IPR051104	FAD-binding domain; FAD/NAD(P)-binding domain superfamily; FAD-dependent monooxygenase	1.14.13.1	15	N/A	N/A	Sarocladium sp. (Acremonium strictum (strain IMI 501407))	2203296	131567, 2759, 33154, 4751, 451864, 4890, 716545, 147538, 716546, 715989, 147550, 222543, 5125, 2502719, 284134, 2625648	10.1038/s41467-018-04364-9
A0A401H156	ScPT	Aromatic prenyltransferase	4-O-dimethylallyl-L-tyrosine synthase	A0A401H156		IPR017795; IPR033964; IPR012148	Aromatic prenyltransferase, NscD-like; Aromatic prenyltransferase; Aromatic prenyltransferase DMATS-type, fungi	2.5.1.122	112	N/A	K21339	Sparassis crispa	139825	131567, 2759, 33154, 4751, 451864, 5204, 5302, 155619, 355688, 5303, 40465, 40466	10.1016/j.nbt.2026.01.015
A0A384XHA3	Str11	Phenylalanine ammonia-lyase str11 (PAL) (EC 4.3.1.24) (Strobilurin biosynthesis cluster protein r11)	Phenylalanine ammonia-lyase str11 (PAL) (EC 4.3.1.24) (Strobilurin biosynthesis cluster protein r11)	A0A384XHA3		IPR001106; IPR008948; IPR005922; IPR022313; IPR023144; IPR024083	Aromatic amino acid lyase; L-Aspartase-like; Phenylalanine ammonia-lyase; Phenylalanine/histidine ammonia-lyases, active site; Phenylalanine ammonia-lyase, shielding domain superfamily; Fumarase/histidase, N-terminal	4.3.1.24	29	K10775	K10775	Strobilurus tenacellus	41251	131567, 2759, 33154, 4751, 451864, 5204, 5302, 155619, 452333, 5338, 2982316, 862241, 41250	10.1038/s41467-018-06202-4
A0A6B9P4H3	AcaPT	Aromatic prenyltransferase	O-prenyltransferase	A0A6B9P4H3		IPR033964; IPR017795; IPR012148	Aromatic prenyltransferase; Aromatic prenyltransferase, NscD-like; Aromatic prenyltransferase DMATS-type, fungi	2.5.1.122	112	N/A	K21339	Taiwanofungus camphoratus (Poroid brown-rot fungus) (Antrodia camphorata)	2696576	131567, 2759, 33154, 4751, 451864, 5204, 5302, 155619, 355688, 5303, 2983386, 320360	10.1002/adsc.201901396
B8M9J8	TropB	FAD-dependent monooxygenase tropB (EC 1.-.-.-) (Tropolone synthesis protein B)	FAD-dependent monooxygenase tropB (EC 1.-.-.-) (Tropolone synthesis protein B)	B8M9J8		IPR036188; IPR051104; IPR002938	FAD/NAD(P)-binding domain superfamily; FAD-dependent monooxygenase-like; FAD-binding domain	1.14.13.1	15	N/A	N/A	Talaromyces stipitatus (strain ATCC 10500 / CBS 375.48 / QM 6759 / NRRL 1006) (Penicillium stipitatum)	441959	131567, 2759, 33154, 4751, 451864, 4890, 716545, 147538, 716546, 147545, 451871, 5042, 28568, 5094, 2752537, 28564	10.1073/pnas.1201469109; 10.1002/anie.201403450; 10.1128/genomea.01559-14; 10.1021/acscatal.8b04575
G2X4M1	VdIsc1	Secreted isochorismatase effector Isc1 (EC 3.3.2.1)	Secreted isochorismatase effector Isc1 (EC 3.3.2.1)	G2X4M1	VDAG_05103	IPR036380; IPR000868; IPR050272	Isochorismatase-like superfamily; Isochorismatase-like domain; Isochorismatase-like hydrolase	N/A	50	N/A	N/A	Verticillium dahliae (strain VdLs.17 / ATCC MYA-4575 / FGSC 10137) (Verticillium wilt)	498257	131567, 2759, 33154, 4751, 451864, 4890, 716545, 147538, 716546, 715989, 147550, 222543, 1028384, 1033978, 1036719, 27337	10.1038/ncomms5686
NRRL3_00672	FoxA	Beta-oxidation hydratase/dehydrogenase		N/A		IPR002539; IPR054357; IPR029069; IPR057326; IPR002347; IPR020904; IPR036291; IPR051687	MaoC-like dehydratase domain; Peroxisomal multifunctional enzyme type 2-like, N-terminal domain; HotDog domain superfamily; Ketoreductase domain; Short-chain dehydrogenase/reductase SDR; Short-chain dehydrogenase/reductase, conserved site; NAD(P)-binding domain superfamily; Peroxisomal Beta-Oxidation Enzymes	N/A	117	K14729; K00059	K14729	Aspergillus niger NRRL3	1451139	131567, 2759, 33154, 4751, 451864, 4890, 716545, 147538, 716546, 147545, 451871, 5042, 1131492, 5052, 2720871, 5061, 1451139	10.1007/s00253-021-11311-0
NRRL3_05989	HcsA	Hydroxycinnamate-CoA synthase		N/A		IPR042099; IPR045851; IPR000873; IPR020845	ANL, N-terminal domain; AMP-binding enzyme, C-terminal domain superfamily; AMP-dependent synthetase/ligase domain; AMP-binding, conserved site	N/A	121	N/A	N/A	Aspergillus niger NRRL3	1451139	131567, 2759, 33154, 4751, 451864, 4890, 716545, 147538, 716546, 147545, 451871, 5042, 1131492, 5052, 2720871, 5061, 1451139	10.1007/s00253-021-11311-0
NRRL3_05990	KatA	3-Ketoacyl CoA thiolase		N/A		IPR020613; IPR002155; IPR020617; IPR016039; IPR050215; IPR020610; IPR020616	Thiolase, conserved site; Thiolase; Thiolase, C-terminal; Thiolase-like; Thiolase-like superfamily, Thiolase; Thiolase, active site; Thiolase, N-terminal	2.3.1.16	53	K07513	K07513	Aspergillus niger NRRL3	1451139	131567, 2759, 33154, 4751, 451864, 4890, 716545, 147538, 716546, 147545, 451871, 5042, 1131492, 5052, 2720871, 5061, 1451139	10.1007/s00253-021-11311-0
NRRL3_00621	TheA	Thioesterase		N/A		IPR029069; IPR006683; IPR039298	HotDog domain superfamily; Thioesterase domain; Acyl-coenzyme A thioesterase 13	N/A	116	K17362	K17362	Aspergillus niger NRRL3	1451139	131567, 2759, 33154, 4751, 451864, 4890, 716545, 147538, 716546, 147545, 451871, 5042, 1131492, 5052, 2720871, 5061, 1451139	10.1007/s00253-021-11311-0
NRRL3_01539	TheB	Thioesterase		N/A		IPR006683; IPR029069; IPR052061	Thioesterase domain; HotDog domain superfamily; Post-transcriptional expression and antimicrobial biosynthesis protein	N/A	119	N/A	N/A	Aspergillus niger NRRL3	1451139	131567, 2759, 33154, 4751, 451864, 4890, 716545, 147538, 716546, 147545, 451871, 5042, 1131492, 5052, 2720871, 5061, 1451139	10.1007/s00253-021-11311-0
NRRL3_02735	TheC	Thioesterase		N/A		IPR049449; IPR042171; IPR029069; IPR003703; IPR049450	Acyl-CoA thioesterase-like, N-terminal HotDog domain; Acyl-CoA thioesterase, double hotdog domain; HotDog domain superfamily; Acyl-CoA thioesterase; Acyl-CoA thioesterase-like, C-terminal domain	3.1.2.2,3.1.2.27	120	N/A	N/A	Aspergillus niger NRRL3	1451139	131567, 2759, 33154, 4751, 451864, 4890, 716545, 147538, 716546, 147545, 451871, 5042, 1131492, 5052, 2720871, 5061, 1451139	10.1007/s00253-021-11311-0
NRRL3_06009	TheD	Thioesterase		N/A		IPR029069; IPR039298; IPR006683; IPR003736	HotDog domain superfamily; Acyl-coenzyme A thioesterase 13; Thioesterase domain; Phenylacetic acid degradation-related domain	N/A	116	K17362	N/A	Aspergillus niger NRRL3	1451139	131567, 2759, 33154, 4751, 451864, 4890, 716545, 147538, 716546, 147545, 451871, 5042, 1131492, 5052, 2720871, 5061, 1451139	10.1007/s00253-021-11311-0
Q9P979	FaeA_Aspaw	Feruloyl esterase A (EC 3.1.1.73) (Ferulic acid esterase A) (FAEA) (Feruloylesterase)	Feruloyl esterase A (EC 3.1.1.73) (Ferulic acid esterase A) (FAEA) (Feruloylesterase)	Q9P979		IPR002921; IPR029058; IPR051299	Fungal lipase-type domain; Alpha/Beta hydrolase fold; Alpha/beta hydrolase lipase/esterase	3.1.1.73	27	K21016	K21016	Aspergillus awamori (Black koji mold)	105351	131567, 2759, 33154, 4751, 451864, 4890, 716545, 147538, 716546, 147545, 451871, 5042, 1131492, 5052	10.1016/j.bbagen.2004.12.016
A0A2Z5YRQ9	A1PAD	Phenolic acid decarboxylase, putative	Phenolic acid decarboxylase	A0A2Z5YRQ9	LC369499	IPR008729; IPR012674	Phenolic acid decarboxylase; Calycin	N/A	17	N/A	N/A	Aspergillus luchuensis (White koji mold) (Aspergillus awamori var. kawachi)	1069201	131567, 2759, 33154, 4751, 451864, 4890, 716545, 147538, 716546, 147545, 451871, 5042, 1131492, 5052, 2720871	10.1016/j.jbiosc.2018.02.009
A7YN26	ChlE	Chlorogenic acid esterase (EC 3.1.1.42) (Chlorogenic acid hydrolase) (CGA hydrolase)	Chlorogenic acid esterase (EC 3.1.1.42) (Chlorogenic acid hydrolase) (CGA hydrolase)	A7YN26		IPR029058; IPR019826; IPR002018; IPR019819; IPR050654	Alpha/Beta hydrolase fold; Carboxylesterase type B, active site; Carboxylesterase, type B; Carboxylesterase type B, conserved site; Acetylcholinesterase-related enzymes	N/A	33	N/A	K01050	Aspergillus niger	5061	131567, 2759, 33154, 4751, 451864, 4890, 716545, 147538, 716546, 147545, 451871, 5042, 1131492, 5052, 2720871	10.1128/aem.00374-07
Q8WZI8	FaeB	Feruloyl esterase B (EC 3.1.1.73)	Feruloyl esterase B (EC 3.1.1.73) (Cinnamoyl esterase) (CinnAE) (FAE-I) (Ferulic acid esterase B) (FAEB)	Q8WZI8		IPR011118; IPR029058	Tannase/feruloyl esterase; Alpha/Beta hydrolase fold	3.1.1.73	37	K09252	K09252	Aspergillus niger	5061	131567, 2759, 33154, 4751, 451864, 4890, 716545, 147538, 716546, 147545, 451871, 5042, 1131492, 5052, 2720871	10.1042/0264-6021:3630377;10.1016/0008-6215(94)00177-4
O42807	FaeA	Feruloyl esterase A (EC 3.1.1.73) (Cinnamoyl esterase) (FAE-III) (Ferulic acid esterase A)	Feruloyl esterase A (EC 3.1.1.73) (Cinnamoyl esterase) (FAE-III) (Ferulic acid esterase A)	O42807		IPR002921; IPR051299; IPR029058	Fungal lipase-type domain; Alpha/beta hydrolase lipase/esterase; Alpha/Beta hydrolase fold	3.1.1.73	27	K21016	K21016	Aspergillus niger	5061	131567, 2759, 33154, 4751, 451864, 4890, 716545, 147538, 716546, 147545, 451871, 5042, 1131492, 5052, 2720871	10.1128/aem.63.12.4638-4644.1997; 10.1111/j.1567-1364.2001.tb00023.x; 10.1099/00221287-140-4-779; 10.1016/0008-6215(94)00177-4; 10.1042/bst026s164; 10.1128/aem.65.12.5500-5503.1999; 10.1042/0264-6021:3630377; 10.1107/s0907444904004937; 10.1016/j.jmb.2004.03.003; 10.1111/j.1742-4658.2005.04849.x; 10.1016/j.febslet.2006.09.039
A2QN56	ChlE_Aspnc	Chlorogenic acid hydrolase	Carboxylic ester hydrolase (EC 3.1.1.-)	A2QN56		IPR029058; IPR050654; IPR002018; IPR019826; IPR019819	Alpha/Beta hydrolase fold; Acetylcholinesterase-related enzymes; Carboxylesterase, type B; Carboxylesterase type B, active site; Carboxylesterase type B, conserved site	N/A	33	N/A	K01050	Aspergillus niger (strain ATCC MYA-4892 / CBS 513.88 / FGSC A1513)	425011	131567, 2759, 33154, 4751, 451864, 4890, 716545, 147538, 716546, 147545, 451871, 5042, 1131492, 5052, 2720871, 5061	10.1128/AEM.00374-07
A2QSY5	FaeA_Aspnc	Feruloyl esterase A (EC 3.1.1.73)	Probable feruloyl esterase A (EC 3.1.1.73) (Ferulic acid esterase A)	A2QSY5		IPR029058; IPR002921; IPR051299	Alpha/Beta hydrolase fold; Fungal lipase-type domain; Alpha/beta hydrolase lipase/esterase	3.1.1.73	27	K21016	K21016	Aspergillus niger (strain ATCC MYA-4892 / CBS 513.88 / FGSC A1513)	425011	131567, 2759, 33154, 4751, 451864, 4890, 716545, 147538, 716546, 147545, 451871, 5042, 1131492, 5052, 2720871, 5061	10.1128/aem.63.12.4638-4644.1997
A2QHE5	Fdc1_ohbA1	Cinnamic acid decarboxylase (sorbic acid decarboxylase)	Ferulic acid decarboxylase 1 (EC 4.1.1.102) (Phenacrylate decarboxylase)	A2QHE5		IPR048304; IPR032903; IPR002830; IPR049381; IPR049383	3-octaprenyl-4-hydroxybenzoate carboxy-lyase-like, Rift-related domain; Ferulic acid decarboxylase-like; UbiD decarboxylyase family; 3-octaprenyl-4-hydroxybenzoate carboxy-lyase-like, C-terminal domain; 3-octaprenyl-4-hydroxybenzoate carboxy-lyase-like, N-terminal domain	4.1.1.102	14	K20039	K20039	Aspergillus niger (strain ATCC MYA-4892 / CBS 513.88 / FGSC A1513)	425011	131567, 2759, 33154, 4751, 451864, 4890, 716545, 147538, 716546, 147545, 451871, 5042, 1131492, 5052, 2720871, 5061	10.1016/j.fgb.2010.04.011
A2QHE3	PadA1	?avin prenyltransferase	Flavin prenyltransferase PAD1, mitochondrial (EC 2.5.1.129)	A2QHE3		IPR004507; IPR036551; IPR003382	Flavin prenyltransferase UbiX-like; Flavin prenyltransferase-like; Flavoprotein	2.5.1.129	30	K03186	K03186	Aspergillus niger (strain ATCC MYA-4892 / CBS 513.88 / FGSC A1513)	425011	131567, 2759, 33154, 4751, 451864, 4890, 716545, 147538, 716546, 147545, 451871, 5042, 1131492, 5052, 2720871, 5061	10.1016/j.fgb.2010.04.011
A2R0P6	PadA2	?avin prenyltransferase	Flavin prenyltransferase PAD1, mitochondrial (EC 2.5.1.129)	A2R0P6		IPR036551; IPR004507; IPR003382	Flavin prenyltransferase-like; Flavin prenyltransferase UbiX-like; Flavoprotein	2.5.1.129	30	K03186	K03186	Aspergillus niger (strain ATCC MYA-4892 / CBS 513.88 / FGSC A1513)	425011	131567, 2759, 33154, 4751, 451864, 4890, 716545, 147538, 716546, 147545, 451871, 5042, 1131492, 5052, 2720871, 5061	10.1016/j.fgb.2010.04.011
A2QSX4	PadA3	?avin prenyltransferase	Flavin prenyltransferase PAD1, mitochondrial (EC 2.5.1.129)	A2QSX4		IPR036551; IPR003382; IPR004507	Flavin prenyltransferase-like; Flavoprotein; Flavin prenyltransferase UbiX-like	2.5.1.129	30	K03186	K03186	Aspergillus niger (strain ATCC MYA-4892 / CBS 513.88 / FGSC A1513)	425011	131567, 2759, 33154, 4751, 451864, 4890, 716545, 147538, 716546, 147545, 451871, 5042, 1131492, 5052, 2720871, 5061	10.1016/j.fgb.2010.04.011
NRRL3_08296	CdcA	Cinnamic acid decarboxylase (sorbic acid decarboxylase)		N/A		IPR048304; IPR032903; IPR002830; IPR049381; IPR049383	3-octaprenyl-4-hydroxybenzoate carboxy-lyase-like, Rift-related domain; Ferulic acid decarboxylase-like; UbiD decarboxylyase family; 3-octaprenyl-4-hydroxybenzoate carboxy-lyase-like, C-terminal domain; 3-octaprenyl-4-hydroxybenzoate carboxy-lyase-like, N-terminal domain	4.1.1.102	14	K20039	K20039	Aspergillus niger NRRL3	1451139	131567, 2759, 33154, 4751, 451864, 4890, 716545, 147538, 716546, 147545, 451871, 5042, 1131492, 5052, 2720871, 5061, 1451139	10.3389/fbioe.2019.00249
NRRL3_08440	NRRL3_08440	Phenolic acid decarboxylase (homolog of AlPad)		N/A		IPR008729; IPR012674	Phenolic acid decarboxylase; Calycin	N/A	17	N/A	N/A	Aspergillus niger NRRL3	1451139	131567, 2759, 33154, 4751, 451864, 4890, 716545, 147538, 716546, 147545, 451871, 5042, 1131492, 5052, 2720871, 5061, 1451139	10.1111/jam.14505
NRRL3_08298	PadA	?avin prenyltransferase		N/A		IPR004507; IPR036551; IPR003382	Flavin prenyltransferase UbiX-like; Flavin prenyltransferase-like; Flavoprotein	2.5.1.129	30	K03186	K03186	Aspergillus niger NRRL3	1451139	131567, 2759, 33154, 4751, 451864, 4890, 716545, 147538, 716546, 147545, 451871, 5042, 1131492, 5052, 2720871, 5061, 1451139	10.3389/fbioe.2019.00249
NRRL3_08297	SdrA	Sorbic acid decarboxylase regulator		N/A		IPR001138; IPR004507; IPR036864; IPR007219	Zn(2)Cys(6) fungal-type DNA-binding domain; Flavin prenyltransferase UbiX-like; Zn(2)-C6 fungal-type DNA-binding domain superfamily; Xylanolytic transcriptional activator, regulatory domain	N/A	91	N/A	N/A	Aspergillus niger NRRL3	1451139	131567, 2759, 33154, 4751, 451864, 4890, 716545, 147538, 716546, 147545, 451871, 5042, 1131492, 5052, 2720871, 5061, 1451139	10.3389/fbioe.2019.00249
Q2UNW5	FaeA_Aspor	Feruloyl esterase	Probable feruloyl esterase A (EC 3.1.1.73) (Ferulic acid esterase A)	Q2UNW5		IPR051299; IPR002921; IPR029058	Alpha/beta hydrolase lipase/esterase; Fungal lipase-type domain; Alpha/Beta hydrolase fold	3.1.1.73	27	K21016	K21016	Aspergillus oryzae (strain ATCC 42149 / RIB 40) (Yellow koji mold)	510516	131567, 2759, 33154, 4751, 451864, 4890, 716545, 147538, 716546, 147545, 451871, 5042, 1131492, 5052, 2720871, 5062	10.1016/j.jbiosc.2021.11.001
Q2UP89	FaeB-1	Feruloyl esterase B-1 (EC 3.1.1.73) (Ferulic acid esterase B-1) (FAEB-1)	Probable feruloyl esterase B-1 (EC 3.1.1.73) (Ferulic acid esterase B-1) (FAEB-1)	Q2UP89		IPR029058; IPR011118	Alpha/Beta hydrolase fold; Tannase/feruloyl esterase	3.1.1.73	37	K09252	K09252	Aspergillus oryzae (strain ATCC 42149 / RIB 40) (Yellow koji mold)	510516	131567, 2759, 33154, 4751, 451864, 4890, 716545, 147538, 716546, 147545, 451871, 5042, 1131492, 5052, 2720871, 5062	10.1002/prot.24649
Q2UMX6	FaeB-2	Feruloyl esterase	Probable feruloyl esterase B-2 (EC 3.1.1.73) (Ferulic acid esterase B-2) (FAEB-2)	Q2UMX6		IPR011118; IPR029058	Tannase/feruloyl esterase; Alpha/Beta hydrolase fold	3.1.1.73	37	K09252	K09252	Aspergillus oryzae (strain ATCC 42149 / RIB 40) (Yellow koji mold)	510516	131567, 2759, 33154, 4751, 451864, 4890, 716545, 147538, 716546, 147545, 451871, 5042, 1131492, 5052, 2720871, 5062	10.1007/s00253-009-1913-z
B9WJ66	FDC1_Candc	Ferulic acid decarboxylase 1 (EC 4.1.1.102) (Phenacrylate decarboxylase)	Ferulic acid decarboxylase 1 (EC 4.1.1.102) (Phenacrylate decarboxylase)	B9WJ66		IPR049381; IPR002830; IPR048304; IPR032903; IPR049383	3-octaprenyl-4-hydroxybenzoate carboxy-lyase-like, C-terminal domain; UbiD decarboxylyase family; 3-octaprenyl-4-hydroxybenzoate carboxy-lyase-like, Rift-related domain; Ferulic acid decarboxylase-like; 3-octaprenyl-4-hydroxybenzoate carboxy-lyase-like, N-terminal domain	4.1.1.102	14	K20039	K20039	Candida dubliniensis (strain CD36 / ATCC MYA-646 / CBS 7987 / NCPF 3949 / NRRL Y-17841) (Yeast)	573826	131567, 2759, 33154, 4751, 451864, 4890, 716545, 147537, 3239874, 2916678, 766764, 1535325, 5475, 42374	10.1038/nature14560
A0A0K8JKL5	IFPad	Ferulic acid decarboxylase	Ferulic acid decarboxylase	A0A0K8JKL5	CUI18215	IPR012674; IPR008729	Calycin; Phenolic acid decarboxylase	N/A	17	N/A	N/A	Cordyceps farinosa	89141	131567, 2759, 33154, 4751, 451864, 4890, 716545, 147538, 716546, 715989, 147550, 222543, 5125, 474943, 45234	10.1016/j.funbio.2017.05.006
A0A0A0WBD5	PadB3	Phenolic acid decarboxylase	Phenolic acid decarboxylase	A0A0A0WBD5	KM350704	IPR048304; IPR049381; IPR002830	3-octaprenyl-4-hydroxybenzoate carboxy-lyase-like, Rift-related domain; 3-octaprenyl-4-hydroxybenzoate carboxy-lyase-like, C-terminal domain; UbiD decarboxylyase family	4.1.1.102	14	N/A	N/A	Diaporthe liquidambaris	2025498	131567, 2759, 33154, 4751, 451864, 4890, 716545, 147538, 716546, 715989, 147550, 222544, 5114, 767018, 36922	10.1016/j.ibiod.2015.08.004
A0A6C0PI29	Fae1	Feruloyl esterase 1 (EC 3.1.1.73) (Ferulic acid esterase 1)	Feruloyl esterase 1 (EC 3.1.1.73) (Ferulic acid esterase 1)	A0A6C0PI29		IPR002921; IPR029058; IPR051299	Fungal lipase-type domain; Alpha/Beta hydrolase fold; Alpha/beta hydrolase lipase/esterase	3.1.1.73	27	K21016	K21016	Penicillium parvum (Eupenicillium parvum)	70113	131567, 2759, 33154, 4751, 451864, 4890, 716545, 147538, 716546, 147545, 451871, 5042, 1131492, 5073	10.1007/s12010-019-03189-6
Q7LLW9	Dmdh	D-mandelate dehydrogenase	D-mandelate dehydrogenase	Q7LLW9		IPR036291; IPR050223; IPR006139; IPR006140	NAD(P)-binding domain superfamily; D-isomer specific 2-hydroxyacid dehydrogenase; D-isomer specific 2-hydroxyacid dehydrogenase, catalytic domain; D-isomer specific 2-hydroxyacid dehydrogenase, NAD-binding domain	1.1.1.26	107	N/A	N/A	Rhodotorula graminis (Yeast)	29898	131567, 2759, 33154, 4751, 451864, 5204, 29000, 162481, 231213, 1799696, 5533	10.1099/00221287-135-7-2035; 10.1006/jmbi.1993.1552; 10.1042/bst0160865; 10.3923/pjbs.2002.871.877
P32953	P32953	L-mandelate dehydrogenase	(S)-mandelate dehydrogenase, mitochondrial (EC 1.1.99.31) (Flavocytochrome b) (L(+)-mandelate dehydrogenase) (L-MDH)	P32953		IPR018506; IPR000262; IPR001199; IPR037396; IPR036400; IPR037458; IPR013785	Cytochrome b5, heme-binding site; FMN-dependent dehydrogenase; Cytochrome b5-like heme/steroid binding domain; FMN hydroxy acid dehydrogenase domain; Cytochrome b5-like heme/steroid binding domain superfamily; L-mandelate/L-lactate dehydrogenase, FMN-binding domain; Aldolase-type TIM barrel	1.1.2.3	85	K00101	K00101	Rhodotorula graminis (Yeast)	29898	131567, 2759, 33154, 4751, 451864, 5204, 29000, 162481, 231213, 1799696, 5533	10.1042/bj3330107; 10.1042/bj2930455
P25377	ADH7	Cinnamyl alcohol dehydrogenase	NADP-dependent alcohol dehydrogenase 7 (EC 1.1.1.2) (NADP-dependent alcohol dehydrogenase VII) (ADHVII)	P25377	YCR105W	IPR047109; IPR013154; IPR013149; IPR011032; IPR029752; IPR002328; IPR036291; IPR020843	Cinnamyl alcohol dehydrogenase-like; Alcohol dehydrogenase-like, N-terminal; Alcohol dehydrogenase-like, C-terminal; GroES-like superfamily; D-isomer specific 2-hydroxyacid dehydrogenase, NAD-binding domain conserved site 1; Alcohol dehydrogenase, zinc-type, conserved site; NAD(P)-binding domain superfamily; Enoylreductase domain	1.1.1.2	78	N/A	K00002	Saccharomyces cerevisiae (strain ATCC 204508 / S288c) (Baker's yeast)	559292	131567, 2759, 33154, 4751, 451864, 4890, 716545, 147537, 4891, 4892, 4893, 4930, 4932	10.1038/nature02046; 10.1046/j.1432-1033.2002.03296.x
Q03034	FDC1_Yeast	Ferulic acid decarboxylase	Ferulic acid decarboxylase 1 (EC 4.1.1.102) (Phenacrylate decarboxylase)	Q03034	YDR539W	IPR002830; IPR049381; IPR049383; IPR048304; IPR032903	UbiD decarboxylyase family; 3-octaprenyl-4-hydroxybenzoate carboxy-lyase-like, C-terminal domain; 3-octaprenyl-4-hydroxybenzoate carboxy-lyase-like, N-terminal domain; 3-octaprenyl-4-hydroxybenzoate carboxy-lyase-like, Rift-related domain; Ferulic acid decarboxylase-like	4.1.1.102	14	K20039	K20039	Saccharomyces cerevisiae (strain ATCC 204508 / S288c) (Baker's yeast)	559292	131567, 2759, 33154, 4751, 451864, 4890, 716545, 147537, 4891, 4892, 4893, 4930, 4932	10.1016/j.jbiosc.2009.11.011; 10.1038/nature02046; 10.1128/aem.00762-15
P33751	PAD1	Phenylacrylic Acid Decarboxylase	Flavin prenyltransferase PAD1, mitochondrial (EC 2.5.1.129) (Phenylacrylic acid decarboxylase 1) (PAD)	P33751	YDR538W	IPR036551; IPR003382; IPR004507	Flavin prenyltransferase-like; Flavoprotein; Flavin prenyltransferase UbiX-like	2.5.1.129	30	K03186	K03186	Saccharomyces cerevisiae (strain ATCC 204508 / S288c) (Baker's yeast)	559292	131567, 2759, 33154, 4751, 451864, 4890, 716545, 147537, 4891, 4892, 4893, 4930, 4932	10.1016/0378-1119(94)90363-8; 10.1007/s002530100742; 10.1021/jf026224d; 10.1038/nature02046; 10.1128/aem.01246-07; 10.1016/j.abb.2007.08.009; 10.1016/j.jbiosc.2009.11.011; 10.1007/s00253-011-3237-z; 10.1007/s00253-012-4522-1; 10.1021/cb5008103; 10.1186/s13568-015-0103-x
B8LV47	FaeC	Feruloyl esterase C	Feruloyl esterase C (EC 3.1.1.73) (Ferulic acid esterase C) (FAE)	B8LV47		IPR011118; IPR029058	Tannase/feruloyl esterase; Alpha/Beta hydrolase fold	3.1.1.73	37	K09252	K09252	Talaromyces stipitatus (strain ATCC 10500 / CBS 375.48 / QM 6759 / NRRL 1006) (Penicillium stipitatum)	441959	131567, 2759, 33154, 4751, 451864, 4890, 716545, 147538, 716546, 147545, 451871, 5042, 28568, 5094, 2752537, 28564	10.1016/j.jbiotec.2003.12.003
XP_008038353	TvMNX4	P-coumarate 3-monooxygenase		XP_008038353.1	TRAVEDRAFT_47635	IPR012941; IPR036249; IPR002938; IPR050641; IPR036188; IPR038220	Phenol hydroxylase-like, C-terminal dimerisation domain; Thioredoxin-like superfamily; FAD-binding domain; Rifampicin monooxygenase-like; FAD/NAD(P)-binding domain superfamily; Phenol hydroxylase, C-terminal TRX-fold domain superfamily	1.14.13.7	7	K03380	K03380	Trametes versicolor FP-101664 SS1	717944	131567, 2759, 33154, 4751, 451864, 5204, 5302, 155619, 355688, 5303, 5317, 5324, 5325, 717944	10.1128/aem.02301-25
NRRL3_03887	VdhA	Vanillin dehydrogenase		N/A		IPR016163; IPR029510; IPR015590; IPR016161; IPR050740; IPR016162	Aldehyde dehydrogenase, C-terminal; Aldehyde dehydrogenase, glutamic acid active site; Aldehyde dehydrogenase domain; Aldehyde/histidinol dehydrogenase; Aldehyde Dehydrogenase Superfamily; Aldehyde dehydrogenase, N-terminal	N/A	22	N/A	N/A	Aspergillus niger NRRL3	1451139	131567, 2759, 33154, 4751, 451864, 4890, 716545, 147538, 716546, 147545, 451871, 5042, 1131492, 5052, 2720871, 5061, 1451139	10.1186/s12934-021-01643-x;10.1016/j.scenv.2024.100179
NRRL3_09897	VhyA	Vanillic acid monooxygenase		N/A		IPR002938; IPR036188; IPR050493	FAD-binding domain; FAD/NAD(P)-binding domain superfamily; FAD-dependent Monooxygenases in Biosynthesis and Metabolism	1.14.13.1	12	N/A	N/A	Aspergillus niger NRRL3	1451139	131567, 2759, 33154, 4751, 451864, 4890, 716545, 147538, 716546, 147545, 451871, 5042, 1131492, 5052, 2720871, 5061, 1451139	10.1186/s12934-021-01643-x
M2PHA3	Cs-AldhA	Aromatic aldehyde dehydrogenase	Aldehyde dehydrogenase domain-containing protein	M2PHA3	Cersu1_139148	IPR016160; IPR016162; IPR015590; IPR016161; IPR016163; IPR029510	Aldehyde dehydrogenase, cysteine active site; Aldehyde dehydrogenase, N-terminal; Aldehyde dehydrogenase domain; Aldehyde/histidinol dehydrogenase; Aldehyde dehydrogenase, C-terminal; Aldehyde dehydrogenase, glutamic acid active site	1.2.1.3	22	K00128	K00128	Gelatoporia subvermispora (strain B) (White-rot fungus)	914234	131567, 2759, 33154, 4751, 451864, 5204, 5302, 155619, 355688, 5303, 2028217, 98757, 42742	10.1007/s12010-025-05456-1
M2QTM7	Cs-AldhE	Aromatic aldehyde dehydrogenase	Succinate-semialdehyde dehydrogenase (EC 1.2.1.16)	M2QTM7	Cersu1_80075	IPR015590; IPR016161; IPR029510; IPR010102; IPR050740; IPR016162; IPR016163	Aldehyde dehydrogenase domain; Aldehyde/histidinol dehydrogenase; Aldehyde dehydrogenase, glutamic acid active site; Succinate semialdehyde dehydrogenase; Aldehyde Dehydrogenase Superfamily; Aldehyde dehydrogenase, N-terminal; Aldehyde dehydrogenase, C-terminal	1.2.1.16,1.2.1.20,1.2.1.79	22	K00135	K00135	Gelatoporia subvermispora (strain B) (White-rot fungus)	914234	131567, 2759, 33154, 4751, 451864, 5204, 5302, 155619, 355688, 5303, 2028217, 98757, 42742	10.1007/s12010-025-05456-1
M2QMV2	Cs-AldhH	Aromatic aldehyde dehydrogenase	Aldehyde dehydrogenase domain-containing protein	M2QMV2	Cersu1_87324	IPR029510; IPR016163; IPR016161; IPR015590; IPR016162; IPR016160; IPR044086	Aldehyde dehydrogenase, glutamic acid active site; Aldehyde dehydrogenase, C-terminal; Aldehyde/histidinol dehydrogenase; Aldehyde dehydrogenase domain; Aldehyde dehydrogenase, N-terminal; Aldehyde dehydrogenase, cysteine active site; Aldehyde dehydrogenase LUC3-like	N/A	22	N/A	N/A	Gelatoporia subvermispora (strain B) (White-rot fungus)	914234	131567, 2759, 33154, 4751, 451864, 5204, 5302, 155619, 355688, 5303, 2028217, 98757, 42742	10.1007/s12010-025-05456-1
M2RBN8	Cs-AldhI	Aromatic aldehyde dehydrogenase	Aldehyde dehydrogenase domain-containing protein	M2RBN8	Cersu1_96047	IPR016163; IPR015590; IPR016162; IPR029510; IPR016161	Aldehyde dehydrogenase, C-terminal; Aldehyde dehydrogenase domain; Aldehyde dehydrogenase, N-terminal; Aldehyde dehydrogenase, glutamic acid active site; Aldehyde/histidinol dehydrogenase	N/A	22	N/A	N/A	Gelatoporia subvermispora (strain B) (White-rot fungus)	914234	131567, 2759, 33154, 4751, 451864, 5204, 5302, 155619, 355688, 5303, 2028217, 98757, 42742	10.1007/s12010-025-05456-1
M2QTS0	Cs-AldhJ	Aromatic aldehyde dehydrogenase	Aldehyde dehydrogenase domain-containing protein	M2QTS0	Cersu1_116214	IPR016161; IPR016162; IPR015590; IPR029510; IPR016163	Aldehyde/histidinol dehydrogenase; Aldehyde dehydrogenase, N-terminal; Aldehyde dehydrogenase domain; Aldehyde dehydrogenase, glutamic acid active site; Aldehyde dehydrogenase, C-terminal	N/A	22	N/A	N/A	Gelatoporia subvermispora (strain B) (White-rot fungus)	914234	131567, 2759, 33154, 4751, 451864, 5204, 5302, 155619, 355688, 5303, 2028217, 98757, 42742	10.1007/s12010-025-05456-1
M2RUL9	Cs-AldhK	Aromatic aldehyde dehydrogenase	methylmalonate-semialdehyde dehydrogenase (CoA acylating) (EC 1.2.1.27)	M2RUL9	Cersu1_79758	IPR016163; IPR015590; IPR016160; IPR016162; IPR016161; IPR010061	Aldehyde dehydrogenase, C-terminal; Aldehyde dehydrogenase domain; Aldehyde dehydrogenase, cysteine active site; Aldehyde dehydrogenase, N-terminal; Aldehyde/histidinol dehydrogenase; Methylmalonate-semialdehyde dehydrogenase	1.2.1.18,1.2.1.27	22	K00140	K00140	Gelatoporia subvermispora (strain B) (White-rot fungus)	914234	131567, 2759, 33154, 4751, 451864, 5204, 5302, 155619, 355688, 5303, 2028217, 98757, 42742	10.1007/s12010-025-05456-1
P56216	VaoA	Vanillyl-alcohol oxidase (EC 1.1.3.38)	Vanillyl-alcohol oxidase (EC 1.1.3.38) (4-allylphenol oxidase) (Aryl-alcohol oxidase)	P56216		IPR036318; IPR016169; IPR016167; IPR016170; IPR016164; IPR004113; IPR016166; IPR016171; IPR006094	FAD-binding, type PCMH-like superfamily; FAD-binding, type PCMH, subdomain 2; FAD-binding, type PCMH, subdomain 1; Cytokinin dehydrogenase, C-terminal domain superfamily; FAD-linked oxidase-like, C-terminal; FAD-binding oxidoreductase/transferase, type 4, C-terminal; FAD-binding domain, PCMH-type; Vanillyl-alcohol oxidase, C-terminal subdomain 2; FAD linked oxidase, N-terminal	N/A	92	K05797	K20153	Penicillium simplicissimum	69488	131567, 2759, 33154, 4751, 451864, 4890, 716545, 147538, 716546, 147545, 451871, 5042, 1131492, 5073	10.1002/(sici)1097-0134; 10.1074/jbc.273.14.7865; 10.1074/jbc.274.50.35514; 10.1074/jbc.275.20.14799; 10.1073/pnas.160175897; 10.1074/jbc.m004753200;10.1111/j.1432-1033.1992.tb17231.x; 10.1111/j.1432-1033.1995.271_c.x 10.1016/s0014-5793(97)01605-0
Phchr4_2_6226447	Pc-ALDH1	Aromatic aldehyde dehydrogenase		N/A	Phchr2_2981181	IPR015590; IPR016161; IPR016160; IPR029510; IPR016163; IPR016162	Aldehyde dehydrogenase domain; Aldehyde/histidinol dehydrogenase; Aldehyde dehydrogenase, cysteine active site; Aldehyde dehydrogenase, glutamic acid active site; Aldehyde dehydrogenase, C-terminal; Aldehyde dehydrogenase, N-terminal	1.2.1.3	22	K00128	K00128	Phanerodontia chrysosporium RP-78 (Phanerochaete chrysosporium)	273507	131567, 2759, 33154, 4751, 451864, 5204, 5302, 155619, 355688, 5303, 396331, 2492674, 2822231, 273507	10.1016/j.bbrc.2010.01.131
Phchr4_2_6217600	Pc-ALDH2	Aromatic aldehyde dehydrogenase		N/A	Phchr2_137014	IPR029510; IPR016162; IPR016160; IPR015590; IPR016161; IPR016163	Aldehyde dehydrogenase, glutamic acid active site; Aldehyde dehydrogenase, N-terminal; Aldehyde dehydrogenase, cysteine active site; Aldehyde dehydrogenase domain; Aldehyde/histidinol dehydrogenase; Aldehyde dehydrogenase, C-terminal	1.2.1.3	22	K00128	K00128	Phanerodontia chrysosporium RP-78 (Phanerochaete chrysosporium)	273507	131567, 2759, 33154, 4751, 451864, 5204, 5302, 155619, 355688, 5303, 396331, 2492674, 2822231, 273507	10.1016/j.bbrc.2010.01.131
Q4W9H2	CtfG	Gentisate-like gene cluster C6 transcription factor (evidence limited to its presence in a gene cluster)	C6 transcription factor, putative	Q4W9H2	Afu4g01510	IPR036864; IPR001138; IPR050987; IPR007219	Zn(2)-C6 fungal-type DNA-binding domain superfamily; Zn(2)Cys(6) fungal-type DNA-binding domain; ABC-transporter-regulating transcription factor-like; Xylanolytic transcriptional activator, regulatory domain	N/A	101	N/A	N/A	Aspergillus fumigatus (strain ATCC MYA-4609 / CBS 101355 / FGSC A1100 / Af293) (Neosartorya fumigata)	330879	131567, 2759, 33154, 4751, 451864, 4890, 716545, 147538, 716546, 147545, 451871, 5042, 1131492, 5052, 2720872, 746128	10.1093/gbe/evt208; 10.1016/bs.ampbs.2019.07.003
Q4W9H0	FphG	Fumarylpyruvate hydrolase (evidence limited to its presence in a gene cluster)	Fumarylacetoacetate hydrolase family protein	Q4W9H0	Afu4g01490	IPR011234; IPR036663	Fumarylacetoacetase-like, C-terminal; Fumarylacetoacetase-like, C-terminal domain superfamily	N/A	13	N/A	N/A	Aspergillus fumigatus (strain ATCC MYA-4609 / CBS 101355 / FGSC A1100 / Af293) (Neosartorya fumigata)	330879	131567, 2759, 33154, 4751, 451864, 4890, 716545, 147538, 716546, 147545, 451871, 5042, 1131492, 5052, 2720872, 746128	10.1093/gbe/evt208; 10.1016/bs.ampbs.2019.07.003
Q4W9H3	GdoG	Gentisate 1,2-dioxygenase (evidence limited to its presence in a gene cluster)	Gentisate 1,2-dioxygenase, putative (EC 1.13.11.-)	Q4W9H3	Afu4g01520	IPR014710; IPR011051; IPR047183; IPR013096	RmlC-like jelly roll fold; RmlC-like cupin domain superfamily; Gentisate 1,2-dioxygenase-like; Cupin 2, conserved barrel	1.13.11.4	11	K00450	K00450	Aspergillus fumigatus (strain ATCC MYA-4609 / CBS 101355 / FGSC A1100 / Af293) (Neosartorya fumigata)	330879	131567, 2759, 33154, 4751, 451864, 4890, 716545, 147538, 716546, 147545, 451871, 5042, 1131492, 5052, 2720872, 746128	10.1093/gbe/evt208; 10.1016/bs.ampbs.2019.07.003
G8BL06	CPAR2_704360	Maleylpyruvate isomerase, putative	GFA domain-containing protein	G8BL06	CPAR2_704360	IPR006913; IPR011057	CENP-V/GFA domain; Mss4-like superfamily	N/A	28	N/A	N/A	Candida parapsilosis (strain CDC 317 / ATCC MYA-4646) (Yeast) (Monilia parapsilosis)	578454	131567, 2759, 33154, 4751, 451864, 4890, 716545, 147537, 3239874, 2916678, 766764, 1535325, 5475, 5480	10.1186/1471-2164-12-628
G8BL07	CPAR2_704370	Gentisate catabolism cluster-specific transcription factor	Zn(2)-C6 fungal-type domain-containing protein	G8BL07	CPAR2_704370	IPR051127; IPR001138; IPR036864; IPR007219	Fungal Secondary Metabolite Regulators; Zn(2)Cys(6) fungal-type DNA-binding domain; Zn(2)-C6 fungal-type DNA-binding domain superfamily; Xylanolytic transcriptional activator, regulatory domain	N/A	54	N/A	N/A	Candida parapsilosis (strain CDC 317 / ATCC MYA-4646) (Yeast) (Monilia parapsilosis)	578454	131567, 2759, 33154, 4751, 451864, 4890, 716545, 147537, 3239874, 2916678, 766764, 1535325, 5475, 5480	10.1186/1471-2164-12-628
G8BL05	FPH1	3-Fumarylpyruvate hydrolase	FAA_hydrolase domain-containing protein	G8BL05	CPAR2_704350	IPR036663; IPR011234	Fumarylacetoacetase-like, C-terminal domain superfamily; Fumarylacetoacetase-like, C-terminal	N/A	13	N/A	N/A	Candida parapsilosis (strain CDC 317 / ATCC MYA-4646) (Yeast) (Monilia parapsilosis)	578454	131567, 2759, 33154, 4751, 451864, 4890, 716545, 147537, 3239874, 2916678, 766764, 1535325, 5475, 5480	10.1099/mic.0.048215-0; 10.1186/1471-2164-12-628
G8BL04	GDX1	Gentisate 1,2-dioxygenase	Cupin_2 domain-containing protein	G8BL04	CPAR2_704340	IPR047183; IPR013096; IPR011051; IPR014710	Gentisate 1,2-dioxygenase-like; Cupin 2, conserved barrel; RmlC-like cupin domain superfamily; RmlC-like jelly roll fold	1.13.11.4	11	K00450	K00450	Candida parapsilosis (strain CDC 317 / ATCC MYA-4646) (Yeast) (Monilia parapsilosis)	578454	131567, 2759, 33154, 4751, 451864, 4890, 716545, 147537, 3239874, 2916678, 766764, 1535325, 5475, 5480	10.1099/mic.0.048215-0; 10.1186/1471-2164-12-628
G8BL03	HBT1	Major facilitator superfamily (MFS) (gentisate cluster)	MFS domain-containing protein	G8BL03	CPAR2_704330	IPR036259; IPR020846; IPR011701	MFS transporter superfamily; Major facilitator superfamily domain; Major facilitator superfamily	N/A	43	N/A	N/A	Candida parapsilosis (strain CDC 317 / ATCC MYA-4646) (Yeast) (Monilia parapsilosis)	578454	131567, 2759, 33154, 4751, 451864, 4890, 716545, 147537, 3239874, 2916678, 766764, 1535325, 5475, 5480	10.1038/s41598-017-09408-6; 10.1186/1471-2164-12-628
A0AAD7UY59	O0I10_009696	Gentisate 1,2-dioxygenase (evidence limited to its presence in a gene cluster)	Cupin type-2 domain-containing protein	A0AAD7UY59		IPR014710; IPR047183; IPR011051; IPR013096	RmlC-like jelly roll fold; Gentisate 1,2-dioxygenase-like; RmlC-like cupin domain superfamily; Cupin 2, conserved barrel	1.13.11.4	11	K00450	K00450	Lichtheimia ornata	688661	131567, 2759, 33154, 4751, 112252, 1913637, 451507, 2212703, 4827, 499202, 688353	10.1016/bs.ampbs.2019.07.003
A0AAD7UWE2	O0I10_009693	Fumarylpyruvate hydrolase (evidence limited to its presence in a gene cluster)	Fumarylacetoacetase-like C-terminal domain-containing protein	A0AAD7UWE2		IPR011234; IPR036663	Fumarylacetoacetase-like, C-terminal; Fumarylacetoacetase-like, C-terminal domain superfamily	N/A	13	N/A	N/A	Lichtheimia ornata	688661	131567, 2759, 33154, 4751, 112252, 1913637, 451507, 2212703, 4827, 499202, 688353	10.1016/bs.ampbs.2019.07.003
A0AAD7UYY2	O0I10_009692	Maleylpyruvate isomerase, putative (evidence limited to its presence in a gene cluster)	CENP-V/GFA domain-containing protein	A0AAD7UYY2		IPR006913; IPR011057	CENP-V/GFA domain; Mss4-like superfamily	N/A	28	N/A	N/A	Lichtheimia ornata	688661	131567, 2759, 33154, 4751, 112252, 1913637, 451507, 2212703, 4827, 499202, 688353	10.1016/bs.ampbs.2019.07.003
A0A1Y2APV2	BCR39DRAFT_546402	Gentisate 1,2-dioxygenase (evidence limited to its presence in a gene cluster)	RmlC-like cupin domain-containing protein	A0A1Y2APV2		IPR013096; IPR011051; IPR014710; IPR047183	Cupin 2, conserved barrel; RmlC-like cupin domain superfamily; RmlC-like jelly roll fold; Gentisate 1,2-dioxygenase-like	1.13.11.4	11	K00450	K00450	Naematelia encephala	71784	131567, 2759, 33154, 4751, 451864, 5204, 5302, 155616, 5234, 1910785, 1910899	10.1016/bs.ampbs.2019.07.003
A0A1Y2AQH5	BCR39DRAFT_546370	Fumarylpyruvate hydrolase (evidence limited to its presence in a gene cluster)	Fumarylacetoacetase-like C-terminal domain-containing protein	A0A1Y2AQH5		IPR036663; IPR011234	Fumarylacetoacetase-like, C-terminal domain superfamily; Fumarylacetoacetase-like, C-terminal	N/A	13	N/A	N/A	Naematelia encephala	71784	131567, 2759, 33154, 4751, 451864, 5204, 5302, 155616, 5234, 1910785, 1910899	10.1016/bs.ampbs.2019.07.003
A0A084GG46	SAPIO_CDS0603	Gentisate 1,2-dioxygenase (gentisate gene cluster)	Cupin type-2 domain-containing protein	A0A084GG46		IPR047183; IPR014710; IPR011051; IPR013096	Gentisate 1,2-dioxygenase-like; RmlC-like jelly roll fold; RmlC-like cupin domain superfamily; Cupin 2, conserved barrel	1.13.11.4	11	K00450	K00450	Scedosporium apiospermum (Pseudallescheria apiosperma)	563466	131567, 2759, 33154, 4751, 451864, 4890, 716545, 147538, 716546, 715989, 147550, 222543, 5592, 5593, 41687	10.3389/fmicb.2021.630753
A0A084GG48	SAPIO_CDS0605	Fumarylpyruvate hydrolase (gentisate gene cluster)	Fumarylacetoacetase-like C-terminal domain-containing protein	A0A084GG48		IPR036663; IPR011234	Fumarylacetoacetase-like, C-terminal domain superfamily; Fumarylacetoacetase-like, C-terminal	N/A	13	N/A	N/A	Scedosporium apiospermum (Pseudallescheria apiosperma)	563466	131567, 2759, 33154, 4751, 451864, 4890, 716545, 147538, 716546, 715989, 147550, 222543, 5592, 5593, 41687	10.3389/fmicb.2021.630753
Q4WHT9	HmgA_Aspfu	Homogentisate 1,2-dioxygenase hmgA (EC 1.13.11.5) (Homogentisate oxygenase hmgA) (Homogentisic acid oxidase hmgA) (Homogentisicase hmgA) (L-tyrosine degradation gene cluster protein hmgA) (Pyomelanin biosynthesis cluster protein hmgA)	Homogentisate 1,2-dioxygenase hmgA (EC 1.13.11.5) (Homogentisate oxygenase hmgA) (Homogentisic acid oxidase hmgA) (Homogentisicase hmgA) (L-tyrosine degradation gene cluster protein hmgA) (Pyomelanin biosynthesis cluster protein hmgA)	Q4WHT9		IPR005708; IPR011051; IPR014710; IPR046452; IPR046451	Homogentisate 1,2-dioxygenase; RmlC-like cupin domain superfamily; RmlC-like jelly roll fold; Homogentisate 1,2-dioxygenase, N-terminal domain; Homogentisate 1,2-dioxygenase, C-terminal domain	1.13.11.5	57	K00451	K00451	Aspergillus fumigatus (strain ATCC MYA-4609 / CBS 101355 / FGSC A1100 / Af293) (Neosartorya fumigata)	330879	131567, 2759, 33154, 4751, 451864, 4890, 716545, 147538, 716546, 147545, 451871, 5042, 1131492, 5052, 2720872, 746128	10.1128/aem.02077-08; 10.1016/j.fgb.2009.08.005; 10.1371/journal.pone.0026604
Q00770	FahA	Fumarylacetoacetase (EC 3.7.1.2)	Fumarylacetoacetase (FAA) (EC 3.7.1.2) (Beta-diketonase) (Fumarylacetoacetate hydrolase)	Q00770	AN1896	IPR015377; IPR005959; IPR036462; IPR036663; IPR011234	Fumarylacetoacetase, N-terminal; Fumarylacetoacetase; Fumarylacetoacetase, N-terminal domain superfamily; Fumarylacetoacetase-like, C-terminal domain superfamily; Fumarylacetoacetase-like, C-terminal	3.7.1.2	55	K01555	K01555	Aspergillus nidulans (strain FGSC A4 / ATCC 38163 / CBS 112.46 / NRRL 194 / M139)	227321	131567, 2759, 33154, 4751, 451864, 4890, 716545, 147538, 716546, 147545, 451871, 5042, 1131492, 5052, 2720870, 162425	10.1073/pnas.92.20.9132; 10.1074/jbc.273.1.329
Q00667	HmgA	Homogentisate 1,2-dioxygenase (EC 1.13.11.5)	Homogentisate 1,2-dioxygenase (EC 1.13.11.5) (Homogentisate oxygenase) (Homogentisic acid oxidase) (Homogentisicase)	Q00667	AN1897	IPR011051; IPR046452; IPR046451; IPR005708; IPR014710	RmlC-like cupin domain superfamily; Homogentisate 1,2-dioxygenase, N-terminal domain; Homogentisate 1,2-dioxygenase, C-terminal domain; Homogentisate 1,2-dioxygenase; RmlC-like jelly roll fold	1.13.11.5	57	K00451	K00451	Aspergillus nidulans (strain FGSC A4 / ATCC 38163 / CBS 112.46 / NRRL 194 / M139)	227321	131567, 2759, 33154, 4751, 451864, 4890, 716545, 147538, 716546, 147545, 451871, 5042, 1131492, 5052, 2720870, 162425	10.1111/1751-7915.14371; 10.1074/jbc.270.36.21199
O43123	MaiA	Maleylacetoacetate isomerase (EC 5.2.1.2)	Maleylacetoacetate isomerase (MAAI) (EC 5.2.1.2)	O43123	AN1895	IPR005955; IPR004045; IPR034333; IPR034330; IPR010987; IPR036282; IPR036249; IPR040079	Glutathione S-transferases, class Zeta; Glutathione S-transferase, N-terminal; Glutathione S-transferases, class Zeta , N-terminal; Glutathione S-transferases, class Zeta , C-terminal; Glutathione S-transferase, C-terminal-like; Glutathione S-transferase, C-terminal domain superfamily; Thioredoxin-like superfamily; Glutathione transferase family	5.2.1.2	63	K01800; K00799	K01800	Aspergillus nidulans (strain FGSC A4 / ATCC 38163 / CBS 112.46 / NRRL 194 / M139)	227321	131567, 2759, 33154, 4751, 451864, 4890, 716545, 147538, 716546, 147545, 451871, 5042, 1131492, 5052, 2720870, 162425	10.1038/srep45073
I2G5G3	UHOR_02141	Homogentisate 1,2-dioxygenase (EC 1.13.11.5) (evidence limited to its presence in a gene cluster)	homogentisate 1,2-dioxygenase (EC 1.13.11.5)	I2G5G3		IPR046451; IPR005708; IPR014710; IPR046452; IPR011051	Homogentisate 1,2-dioxygenase, C-terminal domain; Homogentisate 1,2-dioxygenase; RmlC-like jelly roll fold; Homogentisate 1,2-dioxygenase, N-terminal domain; RmlC-like cupin domain superfamily	1.13.11.5	57	K00451	K00451	Ustilago hordei (Barley covered smut fungus)	120017	131567, 2759, 33154, 4751, 451864, 5204, 452284, 5257, 5267, 5268, 5269	10.1016/bs.ampbs.2019.07.003
I2G5F9	UHOR_02135	Fumarylacetoacetase (EC 3.7.1.2) (evidence limited to its presence in a gene cluster)	Fumarylacetoacetase (EC 3.7.1.2) (Fumarylacetoacetate hydrolase)	I2G5F9		IPR005959; IPR036462; IPR036663; IPR011234; IPR015377	Fumarylacetoacetase; Fumarylacetoacetase, N-terminal domain superfamily; Fumarylacetoacetase-like, C-terminal domain superfamily; Fumarylacetoacetase-like, C-terminal; Fumarylacetoacetase, N-terminal	3.7.1.2	55	K01555	K01555	Ustilago hordei (Barley covered smut fungus)	120017	131567, 2759, 33154, 4751, 451864, 5204, 452284, 5257, 5267, 5268, 5269	10.1016/bs.ampbs.2019.07.003
NRRL3_10111	MhdA	Methoxyhydroquinone 1,2-dioxygenase		N/A		IPR014710; IPR005708; IPR046451; IPR046452; IPR011051	RmlC-like jelly roll fold; Homogentisate 1,2-dioxygenase; Homogentisate 1,2-dioxygenase, C-terminal domain; Homogentisate 1,2-dioxygenase, N-terminal domain; RmlC-like cupin domain superfamily	1.13.11.5	57	K00451	K00451	Aspergillus niger NRRL3	1451139	131567, 2759, 33154, 4751, 451864, 4890, 716545, 147538, 716546, 147545, 451871, 5042, 1131492, 5052, 2720871, 5061, 1451139	10.1186/s12934-021-01643-x
NRRL3_04956	NRRL3_04956	6-Methoxy-4,6-dioxohexa-2-enoic acid reductase, putative (same as maleylacetate redutase)		N/A		IPR016435; IPR001670; IPR056798; IPR034786; IPR039697	Diphthamide synthesis DPH1/DPH2; Alcohol dehydrogenase, iron-type/glycerol dehydrogenase GldA; Fe-containing alcohol dehydrogenase-like, C-terminal; Maleylacetate reductase; Iron-type alcohol dehydrogenase-like	N/A	5	K00217	N/A	Aspergillus niger NRRL3	1451139	131567, 2759, 33154, 4751, 451864, 4890, 716545, 147538, 716546, 147545, 451871, 5042, 1131492, 5052, 2720871, 5061, 1451139	10.1186/s12934-021-01643-x
NRRL3_10110	OmeA	4-Oxo-monomethyl adipate esterase		N/A		IPR029058; IPR002018; IPR019826	Alpha/Beta hydrolase fold; Carboxylesterase, type B; Carboxylesterase type B, active site	N/A	118	N/A	N/A	Aspergillus niger NRRL3	1451139	131567, 2759, 33154, 4751, 451864, 4890, 716545, 147538, 716546, 147545, 451871, 5042, 1131492, 5052, 2720871, 5061, 1451139	10.1186/s12934-021-01643-x
Phchr4_2_6344326	PcHGD1	Methoxyhydroquinone 1,2-dioxygenase PcHGD1		N/A		IPR005708; IPR011051; IPR046452; IPR014710; IPR046451	Homogentisate 1,2-dioxygenase; RmlC-like cupin domain superfamily; Homogentisate 1,2-dioxygenase, N-terminal domain; RmlC-like jelly roll fold; Homogentisate 1,2-dioxygenase, C-terminal domain	1.13.11.5	57	K00451	K00451	Phanerodontia chrysosporium RP-78 (Phanerochaete chrysosporium)	273507	131567, 2759, 33154, 4751, 451864, 5204, 5302, 155619, 355688, 5303, 396331, 2492674, 2822231, 273507	10.1128/aem.01753-23
Phchr4_2_6344291	PcHGD2	Methoxyhydroquinone 1,2-dioxygenase PcHGD2		N/A		IPR014710; IPR005708; IPR046452; IPR046451; IPR011051	RmlC-like jelly roll fold; Homogentisate 1,2-dioxygenase; Homogentisate 1,2-dioxygenase, N-terminal domain; Homogentisate 1,2-dioxygenase, C-terminal domain; RmlC-like cupin domain superfamily	1.13.11.5	57	K00451	K00451	Phanerodontia chrysosporium RP-78 (Phanerochaete chrysosporium)	273507	131567, 2759, 33154, 4751, 451864, 5204, 5302, 155619, 355688, 5303, 396331, 2492674, 2822231, 273507	10.1128/aem.01753-23
Q5AYW2	HxnM	3-Hydroxypiperidine-2,6-dione cyclic imide hydrolase	Polysaccharide deacetylase family protein (AFU_orthologue AFUA_6G05030)	Q5AYW2	AN6518	IPR037950; IPR002509; IPR011330	Peptidoglycan deacetylase PgdA-like; NodB homology domain; Glycoside hydrolase/deacetylase, beta/alpha-barrel	N/A	103	K22278	N/A	Aspergillus nidulans (strain FGSC A4 / ATCC 38163 / CBS 112.46 / NRRL 194 / M139)	227321	131567, 2759, 33154, 4751, 451864, 4890, 716545, 147537, 3239874, 2916678, 766764, 1535325, 5475, 5476	10.1038/s42003-022-03684-3
C8V0K0	HxnN	Alpha-hydroxyglutaramate amide hydrolase hxnN (Nicotinate catabolism cluster protein hxnN)	Amidase (Eurofung)	C8V0K0	AN10833	IPR036928; IPR023631	Amidase signature (AS) superfamily; Amidase signature domain	3.5.1.4	38	K01426	N/A	Aspergillus nidulans (strain FGSC A4 / ATCC 38163 / CBS 112.46 / NRRL 194 / M139)	227321	131567, 2759, 33154, 4751, 451864, 4890, 716545, 147538, 716546, 147545, 451871, 5042, 1131492, 5052, 2720870, 162425	10.1038/s42003-022-03684-3
C8VJW1	HxnP	Major facilitator-type transporter hxnP (Nicotinate catabolism cluster protein hxnP)	Major facilitator-type transporter hxnP (Nicotinate catabolism cluster protein hxnP)	C8VJW1	AN11189	IPR036259; IPR011701; IPR020846	MFS transporter superfamily; Major facilitator superfamily; Major facilitator superfamily domain	N/A	43	K08192	K08192	Aspergillus nidulans (strain FGSC A4 / ATCC 38163 / CBS 112.46 / NRRL 194 / M139)	227321	131567, 2759, 33154, 4751, 451864, 4890, 716545, 147538, 716546, 147545, 451871, 5042, 1131492, 5052, 2720870, 162425	10.1098/rsob.170199; 10.1128/mSystems.00230-20; 10.1038/s42003-022-03684-3
C8VJW0	HxnR	Nicotinate catabolism cluster-specific transcription factor hxnR	Nicotinate catabolism cluster-specific transcription factor	C8VJW0	AN11197	IPR013087; IPR051059; IPR036236; IPR007219	Zinc finger C2H2-type; Transcription factor verF-like; Zinc finger C2H2 superfamily; Xylanolytic transcriptional activator, regulatory domain	N/A	42	N/A	N/A	Aspergillus nidulans (strain FGSC A4 / ATCC 38163 / CBS 112.46 / NRRL 194 / M139)	227321	131567, 2759, 33154, 4751, 451864, 4890, 716545, 147538, 716546, 147545, 451871, 5042, 1131492, 5052, 2720870, 162425	10.1098/rsob.170199; 10.1128/mSystems.00230-20; 10.1038/s42003-022-03684-3
A0A1U8QNG8	HxnS	Nicotinate hydroxylase hnxS (EC 1.-.-.-) (Nicotinate catabolism cluster protein hxnS)	Nicotinate hydroxylase hnxS (EC 1.-.-.-) (Nicotinate catabolism cluster protein hxnS) (Purine hydroxylase II) (PHII) (Xanthine dehydrogenase II)	A0A1U8QNG8	AN9178	IPR008274; IPR016208; IPR037165; IPR016167; IPR005107; IPR036683; IPR036318; IPR036884; IPR016166; IPR002346; IPR000674; IPR002888; IPR036856; IPR046867; IPR016169; IPR012675; IPR036010	Aldehyde oxidase/xanthine dehydrogenase, first molybdopterin binding domain; Aldehyde oxidase/xanthine dehydrogenase-like; Aldehyde oxidase/xanthine dehydrogenase, molybdopterin binding domain superfamily; FAD-binding, type PCMH, subdomain 1; CO dehydrogenase flavoprotein, C-terminal; CO dehydrogenase flavoprotein, C-terminal domain superfamily; FAD-binding, type PCMH-like superfamily; [2Fe-2S]-b…	1.17.1.4,1.17.3.2	20	N/A	K00106	Aspergillus nidulans (strain FGSC A4 / ATCC 38163 / CBS 112.46 / NRRL 194 / M139)	227321	131567, 2759, 33154, 4751, 451864, 4890, 716545, 147538, 716546, 147545, 451871, 5042, 1131492, 5052, 2720870, 162425	10.1098/rsob.170199; 10.1128/mSystems.00230-20; 10.1038/s42003-022-03684-3
A0A1U8QTA2	HxnT	Flavin oxidoreductase hxnT (EC 1.-.-.-) (Nicotinate catabolism cluster protein hxnT)	Flavin oxidoreductase hxnT (EC 1.-.-.-) (Nicotinate catabolism cluster protein hxnS)	A0A1U8QTA2	AN9177	IPR001155; IPR045247; IPR013785	NADH:flavin oxidoreductase/NADH oxidase, N-terminal; Oxidoreductase Oye-like; Aldolase-type TIM barrel	1.6.99.1	21	N/A	N/A	Aspergillus nidulans (strain FGSC A4 / ATCC 38163 / CBS 112.46 / NRRL 194 / M139)	227321	131567, 2759, 33154, 4751, 451864, 4890, 716545, 147538, 716546, 147545, 451871, 5042, 1131492, 5052, 2720870, 162425	10.1098/rsob.170199; 10.1128/mSystems.00230-20; 10.1038/s42003-022-03684-3
C8VK33	HxnV	2,5-Dihydroxypyridine monooxygenase HxnV	FAD-binding domain-containing protein	C8VK33	AN11187	IPR012941; IPR036188; IPR002938; IPR038220; IPR050641; IPR036249	Phenol hydroxylase-like, C-terminal dimerisation domain; FAD/NAD(P)-binding domain superfamily; FAD-binding domain; Phenol hydroxylase, C-terminal TRX-fold domain superfamily; Rifampicin monooxygenase-like; Thioredoxin-like superfamily	N/A	7	K03380	N/A	Aspergillus nidulans (strain FGSC A4 / ATCC 38163 / CBS 112.46 / NRRL 194 / M139)	227321	131567, 2759, 33154, 4751, 451864, 4890, 716545, 147538, 716546, 147545, 451871, 5042, 1131492, 5052, 2720870, 162425	10.1038/s42003-022-03684-3
C8VK32	HxnW	5,6-Dihydroxypiperidine-2-one ketoreductase HxnW (Nicotinate catabolism cluster protein hxnW)	Uncharacterized protein	C8VK32	AN11172	IPR002347; IPR020904; IPR036291	Short-chain dehydrogenase/reductase SDR; Short-chain dehydrogenase/reductase, conserved site; NAD(P)-binding domain superfamily	N/A	45	N/A	N/A	Aspergillus nidulans (strain FGSC A4 / ATCC 38163 / CBS 112.46 / NRRL 194 / M139)	227321	131567, 2759, 33154, 4751, 451864, 4890, 716545, 147538, 716546, 147545, 451871, 5042, 1131492, 5052, 2720870, 162425	10.1038/s42003-022-03684-3
Q5ARB9	HxnX	Peroxisomal 6-hydroxynicotinic acid monooxygenase hxnX	FAD-binding domain-containing protein	Q5ARB9	AN9161	IPR002938; IPR036188; IPR050493	FAD-binding domain; FAD/NAD(P)-binding domain superfamily; FAD-dependent Monooxygenases in Biosynthesis and Metabolism	1.14.13.1	12	N/A	N/A	Aspergillus nidulans (strain FGSC A4 / ATCC 38163 / CBS 112.46 / NRRL 194 / M139)	227321	131567, 2759, 33154, 4751, 451864, 4890, 716545, 147537, 3239874, 2916678, 766764, 1535325, 5475, 5476	10.1038/s42003-022-03684-3
C8VK14	HxnY	2-Oxoglutarate-Fe(II) type oxidoreductase hxnY (EC 1.14.11.-) (Nicotinate catabolism cluster protein hxnY)	2-oxoglutarate-Fe(II) type oxidoreductase hxnY (EC 1.14.11.-) (Nicotinate catabolism cluster protein hxnY)	C8VK14	AN11188	IPR044861; IPR027443; IPR005123; IPR026992; IPR050231	Isopenicillin N synthase-like, Fe(2+) 2OG dioxygenase domain; Isopenicillin N synthase-like superfamily; Oxoglutarate/iron-dependent dioxygenase domain; Non-haem dioxygenase, N-terminal domain; Iron/ascorbate-dependent oxidoreductase	N/A	44	N/A	N/A	Aspergillus nidulans (strain FGSC A4 / ATCC 38163 / CBS 112.46 / NRRL 194 / M139)	227321	131567, 2759, 33154, 4751, 451864, 4890, 716545, 147538, 716546, 147545, 451871, 5042, 1131492, 5052, 2720870, 162425	10.1098/rsob.170199; 10.1128/mSystems.00230-20; 10.1038/s42003-022-03684-3
C8VK15	HxnZ	Major facilitator-type transporter hxnZ (Nicotinate catabolism cluster protein hxnZ)	Major facilitator-type transporter hxnZ (Nicotinate catabolism cluster protein hxnZ)	C8VK15	AN11196	IPR036259; IPR011701; IPR020846	MFS transporter superfamily; Major facilitator superfamily; Major facilitator superfamily domain	N/A	43	N/A	N/A	Aspergillus nidulans (strain FGSC A4 / ATCC 38163 / CBS 112.46 / NRRL 194 / M139)	227321	131567, 2759, 33154, 4751, 451864, 4890, 716545, 147538, 716546, 147545, 451871, 5042, 1131492, 5052, 2720870, 162425	10.1098/rsob.170199; 10.1128/mSystems.00230-20; 10.1038/s42003-022-03684-3
P53322	TNA1	High-affinity nicotinic acid transporter (Nicotinic acid permease)	High-affinity nicotinic acid transporter (Nicotinic acid permease)	P53322		IPR036259; IPR011701	MFS transporter superfamily; Major facilitator superfamily	N/A	43	K08192	K08192	Saccharomyces cerevisiae (strain ATCC 204508 / S288c) (Baker's yeast)	559292	131567, 2759, 33154, 4751, 451864, 4890, 716545, 147537, 4891, 4892, 4893, 4930, 4932	10.1016/s0014-5793(00)01698-7
I1RAG2	FgPhm1	Phenol-2-monooxygenase 1 (ROS generation and oxidative process tolerance)	Chromosome 1, complete genome	I1RAG2	FGSG_00489	IPR050641; IPR012941; IPR002938; IPR036249; IPR036188; IPR038220	Rifampicin monooxygenase-like; Phenol hydroxylase-like, C-terminal dimerisation domain; FAD-binding domain; Thioredoxin-like superfamily; FAD/NAD(P)-binding domain superfamily; Phenol hydroxylase, C-terminal TRX-fold domain superfamily	N/A	7	K03380	N/A	Fusarium graminearum (strain ATCC MYA-4620 / CBS 123657 / FGSC 9075 / NRRL 31084 / PH-1) (Wheat head blight fungus)	229533	131567, 2759, 33154, 4751, 451864, 4890, 716545, 147538, 716546, 715989, 147550, 222543, 5125, 110618, 5506, 569360, 5518	10.1080/21505594.2025.2563017
Q5AWB2	AN7418	Phenol 2-monooxygenase (1.14.13.7)	Phenol 2-monooxygenase, putative (AFU_orthologue AFUA_1G13660)	Q5AWB2	AN7418	IPR036188; IPR050641; IPR038220; IPR036249; IPR012941; IPR002938	FAD/NAD(P)-binding domain superfamily; Rifampicin monooxygenase-like; Phenol hydroxylase, C-terminal TRX-fold domain superfamily; Thioredoxin-like superfamily; Phenol hydroxylase-like, C-terminal dimerisation domain; FAD-binding domain	1.14.13.7	7	K03380	K03380	Aspergillus nidulans (strain FGSC A4 / ATCC 38163 / CBS 112.46 / NRRL 194 / M139)	227321	131567, 2759, 33154, 4751, 451864, 4890, 716545, 147537, 3239874, 2916678, 766764, 1535325, 5475, 5476	10.1016/j.fgb.2014.11.002
Q2UNF9	AoCO4	Catechol oxidase	DNA, SC001	Q2UNF9		IPR050316; IPR002227; IPR008922	Tyrosinase and Hemocyanin; Tyrosinase copper-binding domain; Di-copper centre-containing domain superfamily	1.14.18.1	26	K00505	K00505	Aspergillus oryzae (strain ATCC 42149 / RIB 40) (Yellow koji mold)	510516	131567, 2759, 33154, 4751, 451864, 4890, 716545, 147538, 716546, 147545, 451871, 5042, 1131492, 5052, 2720871, 5062	10.1002/cbic.201800387
Q59X73	PHH1	Phenol 2-monooxygenase	Phenol 2-monooxygenase	Q59X73	CR_07940W_A	IPR036249; IPR036188; IPR012941; IPR038220; IPR002938; IPR050641	Thioredoxin-like superfamily; FAD/NAD(P)-binding domain superfamily; Phenol hydroxylase-like, C-terminal dimerisation domain; Phenol hydroxylase, C-terminal TRX-fold domain superfamily; FAD-binding domain; Rifampicin monooxygenase-like	1.14.13.7	7	K03380	K03380	Candida albicans (strain SC5314 / ATCC MYA-2876) (Yeast)	237561	131567, 2759, 33154, 4751, 451864, 4890, 716545, 147537, 3239874, 2916678, 766764, 1535325, 5475, 5476	10.1093/femsyr/fov006
A0A1D8PTL1	PHH2	Phenol 2-monooxygenase	Phenol 2-monooxygenase	A0A1D8PTL1	CR_07820W_A	IPR038220; IPR002938; IPR036249; IPR036188; IPR050641; IPR012941	Phenol hydroxylase, C-terminal TRX-fold domain superfamily; FAD-binding domain; Thioredoxin-like superfamily; FAD/NAD(P)-binding domain superfamily; Rifampicin monooxygenase-like; Phenol hydroxylase-like, C-terminal dimerisation domain	1.14.13.7	7	K03380	K03380	Candida albicans (strain SC5314 / ATCC MYA-2876) (Yeast)	237561	131567, 2759, 33154, 4751, 451864, 4890, 716545, 147537, 3239874, 2916678, 766764, 1535325, 5475, 5476	10.1093/femsyr/fov006
P15245	PHHY	Phenol 2-monooxygenase (1.14.13.7)	Phenol hydroxylase (PHHY) (EC 1.14.13.7)	P15245		IPR038220; IPR036188; IPR036249; IPR012941; IPR002938; IPR050641	Phenol hydroxylase, C-terminal TRX-fold domain superfamily; FAD/NAD(P)-binding domain superfamily; Thioredoxin-like superfamily; Phenol hydroxylase-like, C-terminal dimerisation domain; FAD-binding domain; Rifampicin monooxygenase-like	1.14.13.7	7	K03380	K03380	Cutaneotrichosporon cutaneum (Yeast) (Trichosporon cutaneum)	5554	131567, 2759, 33154, 4751, 451864, 5204, 5302, 155616, 1851469, 1759442, 1838142	10.1006/prep.1994.1073; 10.1128/jb.174.22.7112-7120.1992; 10.1021/bi010962y; 10.1515/znc-2007-1-215; 10.1111/j.1432-1033.1973.tb02851.x; 10.1016/0014-5793(88)80988-8; 10.1016/s0969-2126(98)00062-8
P87208	PdcA	Pyruvate decarboxylase (4-hydroxyphenylacetate decarboxylase)	Pyruvate decarboxylase (EC 4.1.1.1)	P87208	AN4888	IPR047214; IPR012110; IPR012000; IPR011766; IPR012001; IPR029061; IPR029035; IPR047213	Pyruvate decarboxylase/indolepyruvate decarboxylase-like, PP-binding domain; Pyruvate decarboxylase/indolepyruvate decarboxylase-like; Thiamine pyrophosphate enzyme, central domain; Thiamine pyrophosphate enzyme, TPP-binding; Thiamine pyrophosphate enzyme, N-terminal TPP-binding domain; Thiamin diphosphate-binding fold; DHS-like NAD/FAD-binding domain superfamily; Pyruvate decarboxylase/indolepyr…	4.1.1.1	86	K01568	K01568	Aspergillus nidulans (strain FGSC A4 / ATCC 38163 / CBS 112.46 / NRRL 194 / M139)	227321	131567, 2759, 33154, 4751, 451864, 4890, 716545, 147538, 716546, 147545, 451871, 5042, 1131492, 5052, 2720870, 162425	10.1016/s0378-1119(97)00032-2
P51844	PdcB	Pyruvate decarboxylase (EC 4.1.1.1)	Pyruvate decarboxylase (EC 4.1.1.1)	P51844		IPR012110; IPR012000; IPR029035; IPR047214; IPR029061; IPR011766; IPR047213; IPR012001	Pyruvate decarboxylase/indolepyruvate decarboxylase-like; Thiamine pyrophosphate enzyme, central domain; DHS-like NAD/FAD-binding domain superfamily; Pyruvate decarboxylase/indolepyruvate decarboxylase-like, PP-binding domain; Thiamin diphosphate-binding fold; Thiamine pyrophosphate enzyme, TPP-binding; Pyruvate decarboxylase/indolepyruvate decarboxylase-like, pyrimidine-binding domain; Thiamine …	4.1.1.1	86	K01568	K01568	Aspergillus parasiticus	5067	131567, 2759, 33154, 4751, 451864, 4890, 716545, 147538, 716546, 147545, 451871, 5042, 1131492, 5052, 2720871	10.1111/j.1574-6968.1994.tb06766.x
Q9Y7G5	PhacA	Phenylacetate 2-monooxygenase (EC 1.14.14.54)	Phenylacetate 2-hydroxylase (EC 1.14.14.54)	Q9Y7G5	AN8078	IPR001128; IPR036396; IPR002401; IPR050364	Cytochrome P450; Cytochrome P450 superfamily; Cytochrome P450, E-class, group I; Cytochrome P450 monooxygenase, fungi	1.14.14.54	56	K10437	K10437	Emericella nidulans (Aspergillus nidulans)	162425	131567, 2759, 33154, 4751, 451864, 4890, 716545, 147538, 716546, 147545, 451871, 5042, 1131492, 5052, 2720870	10.1074/jbc.274.21.14545
Q078T0	PhacB	3-Hydroxyphenylacetate 6-monooxygenase	3-hydroxyphenylacetate 6-hydroxylase (EC 1.14.13.63)	Q078T0	AN1397	IPR036396; IPR050364; IPR001128; IPR002401	Cytochrome P450 superfamily; Cytochrome P450 monooxygenase, fungi; Cytochrome P450; Cytochrome P450, E-class, group I	1.14.13.63	56	K10438	K10438	Emericella nidulans (Aspergillus nidulans)	162425	131567, 2759, 33154, 4751, 451864, 4890, 716545, 147538, 716546, 147545, 451871, 5042, 1131492, 5052, 2720870	10.1128/ec.00226-06
I2G5G0	UHOR_02138	Probable Cytochrome P450 monooxygenase/Phenylacetate hydroxylase (evidence limited to its presence in a gene cluster)	Probable Cytochrome P450 monooxygenase/Phenylacetate hydroxylase	I2G5G0		IPR001128; IPR017972; IPR036396; IPR002401; IPR050364	Cytochrome P450; Cytochrome P450, conserved site; Cytochrome P450 superfamily; Cytochrome P450, E-class, group I; Cytochrome P450 monooxygenase, fungi	1.14.14.54	56	K10437	K10437	Ustilago hordei (Barley covered smut fungus)	120017	131567, 2759, 33154, 4751, 451864, 5204, 452284, 5257, 5267, 5268, 5269	10.1016/bs.ampbs.2019.07.003
P18900	COQ1	Hexaprenyl pyrophosphate synthase, mitochondrial (HPS) (EC 2.5.1.-)	Hexaprenyl pyrophosphate synthase, mitochondrial (HPS) (EC 2.5.1.-)	P18900		IPR033749; IPR000092; IPR008949	Polyprenyl synthetase, conserved site; Polyprenyl synthetase-like; Isoprenoid synthase domain superfamily	2.5.1.82,2.5.1.83	76	K05355	K05355	Saccharomyces cerevisiae (strain ATCC 204508 / S288c) (Baker's yeast)	559292	131567, 2759, 33154, 4751, 451864, 4890, 716545, 147537, 4891, 4892, 4893, 4930, 4932	10.1016/s0021-9258(19)38280-8; 10.1002/j.1460-2075.1994.tb06923.x; 10.1534/g3.113.008995; 10.1101/gr.6037607; 10.1002/yea.320100006; 10.1038/nature02046
P32378	COQ2_Yeast	4-Hydroxybenzoate polyprenyltransferase, mitochondrial (4-HB polyprenyltransferase) (EC 2.5.1.39) (4-hydroxybenzoate decaprenyltransferase) (Para-hydroxybenzoate--polyprenyltransferase) (PHB:PPT) (PHB:polyprenyltransferase) (p-hydroxybenzoate polyprenyl diphosphate transferase)	4-hydroxybenzoate polyprenyltransferase, mitochondrial (4-HB polyprenyltransferase) (EC 2.5.1.39) (4-hydroxybenzoate hexaprenyltransferase) (Para-hydroxybenzoate--polyprenyltransferase) (PHB:PPT) (PHB:polyprenyltransferase)	P32378		IPR039653; IPR030470; IPR006370; IPR044878; IPR000537	Prenyltransferase; UbiA prenyltransferase conserved site; 4-hydroxybenzoate polyprenyltransferase-like; UbiA prenyltransferase superfamily; UbiA prenyltransferase	2.5.1.39	83	K03179	K06125	Saccharomyces cerevisiae (strain ATCC 204508 / S288c) (Baker's yeast)	559292	131567, 2759, 33154, 4751, 451864, 4890, 716545, 147537, 4891, 4892, 4893, 4930, 4932	10.1016/s0021-9258(19)50638-x; 10.1038/387s093; 10.1534/g3.113.008995; 10.1101/gr.6037607; 10.1021/pr050477f; 10.1016/j.bbalip.2013.12.017
P27680	COQ3	Ubiquinone biosynthesis O-methyltransferase, mitochondrial (3,4-dihydroxy-5-hexaprenylbenzoate methyltransferase) (DHHB methyltransferase) (DHHB-MT) (DHHB-MTase) (3-demethylubiquinol 3-O-methyltransferase) (EC 2.1.1.64) (3-demethylubiquinone 3-O-methyltransferase) (EC 2.1.1.-) (3-demethylubiquinone-6 3-O-methyltransferase) (Hexaprenyldihydroxybenzoate methyltransferase) (Polyprenyldihydroxybenzoa…	Ubiquinone biosynthesis O-methyltransferase, mitochondrial (3,4-dihydroxy-5-hexaprenylbenzoate methyltransferase) (DHHB methyltransferase) (DHHB-MT) (DHHB-MTase) (3-demethylubiquinol 3-O-methyltransferase) (EC 2.1.1.64) (3-demethylubiquinone 3-O-methyltransferase) (EC 2.1.1.-) (3-demethylubiquinone-6 3-O-methyltransferase) (Hexaprenyldihydroxybenzoate methyltransferase) (Polyprenyldihydroxybenzoa…	P27680		IPR010233; IPR029063	Ubiquinone biosynthesis O-methyltransferase; S-adenosyl-L-methionine-dependent methyltransferase superfamily	2.1.1.114,2.1.1.222,2.1.1.64	80	N/A	K00591	Saccharomyces cerevisiae (strain ATCC 204508 / S288c) (Baker's yeast)	559292	131567, 2759, 33154, 4751, 451864, 4890, 716545, 147537, 4891, 4892, 4893, 4930, 4932	10.1016/s0021-9258(18)55349-7; 10.1002/yea.320111108; 10.1038/387s098; 10.1534/g3.113.008995; 10.1074/jbc.274.31.21665; 10.1038/nature01644; 10.1038/nature02026; 10.1038/nature02046; 10.1073/pnas.2135385100; 10.1074/jbc.m501315200; 10.1016/j.bbalip.2013.12.017
O13525	COQ4	Ubiquinone biosynthesis protein COQ4, mitochondrial (4-hydroxy-3-methoxy-5-polyprenylbenzoate decarboxylase) (EC 4.1.1.130) (Coenzyme Q biosynthesis protein 4)	Ubiquinone biosynthesis protein COQ4, mitochondrial (4-hydroxy-3-methoxy-5-polyprenylbenzoate decarboxylase) (EC 4.1.1.130) (Coenzyme Q biosynthesis protein 4)	O13525		IPR007715; IPR027540	Ubiquinone biosynthesis protein Coq4; Ubiquinone biosynthesis protein Coq4, eukaryotic	N/A	62	K18586	K18586	Saccharomyces cerevisiae (strain ATCC 204508 / S288c) (Baker's yeast)	559292	131567, 2759, 33154, 4751, 451864, 4890, 716545, 147537, 4891, 4892, 4893, 4930, 4932	10.1534/g3.113.008995; 10.1006/abbi.2001.2448; 10.1038/nature02026; 10.1074/jbc.m411527200; 10.1074/jbc.m501315200; 10.1074/jbc.m513267200; 10.1016/j.abb.2007.02.016; 10.1016/j.bbalip.2008.10.006
P49017	COQ5	2-Methoxy-6-polyprenyl-1,4-benzoquinol methylase, mitochondrial (EC 2.1.1.201) (2-hexaprenyl-6-methoxy-1,4-benzoquinol methyltransferase) (ubiquinone biosynthesis methyltransferase COQ5)	2-methoxy-6-polyprenyl-1,4-benzoquinol methylase, mitochondrial (EC 2.1.1.201) (2-hexaprenyl-6-methoxy-1,4-benzoquinol methyltransferase) (Ubiquinone biosynthesis methyltransferase COQ5)	P49017		IPR029063; IPR023576; IPR004033	S-adenosyl-L-methionine-dependent methyltransferase superfamily; UbiE/COQ5 methyltransferase, conserved site; UbiE/COQ5 methyltransferase	2.1.1.201	89	N/A	K06127	Saccharomyces cerevisiae (strain ATCC 204508 / S288c) (Baker's yeast)	559292	131567, 2759, 33154, 4751, 451864, 4890, 716545, 147537, 4891, 4892, 4893, 4930, 4932	10.1038/387s090; 10.1534/g3.113.008995; 10.1101/gr.6037607; 10.1074/jbc.272.14.9175; 10.1074/jbc.272.14.9182; 10.1038/nature02026; 10.1038/nature02046; 10.1074/jbc.m313712200; 10.1016/j.bbalip.2013.12.017; 10.1107/s1399004714011559
P53318	COQ6	Ubiquinone biosynthesis monooxygenase COQ6, mitochondrial (EC 1.14.15.45) (2-methoxy-6-polyprenolphenol 4-hydroxylase) (EC 1.14.15.46) (Ubiquinone C4-deaminase) (EC 3.5.-.-)	Ubiquinone biosynthesis monooxygenase COQ6, mitochondrial (EC 1.14.15.45) (2-methoxy-6-polyprenolphenol 4-hydroxylase) (EC 1.14.15.46) (Ubiquinone C4-deaminase) (EC 3.5.-.-)	P53318		IPR036188; IPR000689; IPR010971; IPR051205; IPR002938; IPR018168	FAD/NAD(P)-binding domain superfamily; Ubiquinone biosynthesis monooxygenase COQ6; Ubiquinone biosynthesis hydroxylase UbiH/COQ6; Ubiquinone biosynthesis monooxygenase UbiH/COQ6; FAD-binding domain; Ubiquinone biosynthesis hydroxylase, UbiH/UbiF/VisC/COQ6, conserved site	N/A	90	K06126	K06126	Saccharomyces cerevisiae (strain ATCC 204508 / S288c) (Baker's yeast)	559292	131567, 2759, 33154, 4751, 451864, 4890, 716545, 147537, 4891, 4892, 4893, 4930, 4932	10.1074/jbc.m303234200; 10.1002/(sici)1097-0061(19970330)13:4<369::aid-yea81>3.0.co;2-v; 10.1038/387s081; 10.1534/g3.113.008995; 10.1073/pnas.2135385100; 10.1038/nature02046; 10.1016/j.abb.2007.02.016; 10.1016/j.chembiol.2011.07.008; 10.1016/j.bbalip.2013.12.017; 10.1074/jbc.m115.675744; 10.1371/journal.pcbi.1004690
P41735	COQ7_Yeast	5-Demethoxyubiquinone hydroxylase, mitochondrial (DMQ hydroxylase) (EC 1.14.99.60) (Catabolite repression protein 5) (NADPH-dependent 3-demethoxyubiquinone 3-hydroxylase) (EC 1.14.13.253) (ubiquinone biosynthesis monooxygenase COQ7)	5-demethoxyubiquinone hydroxylase, mitochondrial (DMQ hydroxylase) (EC 1.14.99.60) (Catabolite repression protein 5) (NADPH-dependent 3-demethoxyubiquinone 3-hydroxylase) (EC 1.14.13.253) (Ubiquinone biosynthesis monooxygenase COQ7)	P41735		IPR011566; IPR009078	Ubiquinone biosynthesis protein Coq7; Ferritin-like superfamily	N/A	64	K28034	K28034	Saccharomyces cerevisiae (strain ATCC 204508 / S288c) (Baker's yeast)	559292	131567, 2759, 33154, 4751, 451864, 4890, 716545, 147537, 4891, 4892, 4893, 4930, 4932	10.1002/j.1460-2075.1995.tb00302.x; 10.1074/jbc.271.6.2995; 10.1002/(sici)1097-0061(19960315)12:3%3c281::aid-yea904%3e3.0.co;2-o; 10.1002/(sici)1097-0061(19970615)13:7<655::aid-yea120>3.0.co;2-i; 10.1038/387s098; 10.1534/g3.113.008995; 10.1074/jbc.273.6.3351; 10.1038/nature01644; 10.1073/pnas.2135385100; 10.1074/jbc.m513267200; 10.1016/j.abb.2007.02.016; 10.1007/s00018-008-8547-7; 10.1074/jbc.m11…
P27697	COQ8_Yeast	Atypical kinase COQ8, mitochondrial (EC 2.7.-.-) (Activity of bc1 complex protein 1) (Coenzyme Q protein 8) (ubiquinone biosynthesis protein COQ8)	Atypical kinase COQ8, mitochondrial (EC 2.7.-.-) (Activity of bc1 complex protein 1) (Coenzyme Q protein 8) (Ubiquinone biosynthesis protein COQ8)	P27697		IPR051409; IPR034646; IPR004147; IPR011009	Atypical kinase ADCK; ADCK3-like domain; ABC1 atypical kinase-like domain; Protein kinase-like domain superfamily	N/A	81	K08869	K08869	Saccharomyces cerevisiae (strain ATCC 204508 / S288c) (Baker's yeast)	559292	131567, 2759, 33154, 4751, 451864, 4890, 716545, 147537, 4891, 4892, 4893, 4930, 4932	10.1002/j.1460-2075.1991.tb07732.x; 10.1038/387s081; 10.1534/g3.113.008995; 10.1111/j.1432-1033.1997.t01-1-00103.x; 10.1016/s0098-2997(97)00004-6; 10.1016/s1388-1981(00)00019-6; 10.1074/jbc.m100952200; 10.1038/nature02046; 10.1016/j.bbrc.2004.03.096; 10.1111/j.1567-1364.2008.00436.x; 10.1007/s00018-008-8547-7; 10.1016/j.bbalip.2011.01.009; 10.1016/j.molcel.2014.11.002; 10.1016/j.molcel.2016.06.030
Q05779	COQ9	Ubiquinone biosynthesis protein COQ9, mitochondrial	Ubiquinone biosynthesis protein COQ9, mitochondrial	Q05779		IPR013718; IPR012762	COQ9, C-terminal domain; Ubiquinone biosynthesis protein COQ9	N/A	96	K18587	K18587	Saccharomyces cerevisiae (strain ATCC 204508 / S288c) (Baker's yeast)	559292	131567, 2759, 33154, 4751, 451864, 4890, 716545, 147537, 4891, 4892, 4893, 4930, 4932	10.1038/387s087; 10.1534/g3.113.008995; 10.1038/nature02026; 10.1038/nature02046; 10.1073/pnas.2135385100; 10.1074/jbc.m503277200; 10.1073/pnas.1413128111
Q10252	COQ2	4-Hydroxybenzoate polyprenyltransferase, mitochondrial (4-HB polyprenyltransferase) (EC 2.5.1.39) (4-hydroxybenzoate decaprenyltransferase) (Para-hydroxybenzoate--polyprenyltransferase) (PHB:PPT) (PHB:polyprenyltransferase) (p-hydroxybenzoate polyprenyl diphosphate transferase)	4-hydroxybenzoate polyprenyltransferase, mitochondrial (4-HB polyprenyltransferase) (EC 2.5.1.39) (4-hydroxybenzoate decaprenyltransferase) (Para-hydroxybenzoate--polyprenyltransferase) (PHB:PPT) (PHB:polyprenyltransferase) (p-hydroxybenzoate polyprenyl diphosphate transferase)	Q10252		IPR039653; IPR006370; IPR000537; IPR030470; IPR044878	Prenyltransferase; 4-hydroxybenzoate polyprenyltransferase-like; UbiA prenyltransferase; UbiA prenyltransferase conserved site; UbiA prenyltransferase superfamily	2.5.1.39	83	K06125; K03179	K06125	Schizosaccharomyces pombe (strain 972 / ATCC 24843) (Fission yeast)	284812	131567, 2759, 33154, 4751, 451864, 4890, 451866, 147554, 34346, 4894, 4895, 4896	10.1128/jb.182.24.6933-6939.2000; 10.1038/nature724; 10.1371/journal.pone.0099038
O74826	COQ7	5-Demethoxyubiquinone hydroxylase, mitochondrial (DMQ hydroxylase) (EC 1.14.99.60) (NADPH-dependent 3-demethoxyubiquinone 3-hydroxylase) (EC 1.14.13.253) (ubiquinone biosynthesis monooxygenase COQ7)	5-demethoxyubiquinone hydroxylase, mitochondrial (DMQ hydroxylase) (EC 1.14.99.60) (NADPH-dependent 3-demethoxyubiquinone 3-hydroxylase) (EC 1.14.13.253) (Ubiquinone biosynthesis monooxygenase COQ7)	O74826		IPR009078; IPR011566	Ferritin-like superfamily; Ubiquinone biosynthesis protein Coq7	N/A	64	K28034	K28034	Schizosaccharomyces pombe (strain 972 / ATCC 24843) (Fission yeast)	284812	131567, 2759, 33154, 4751, 451864, 4890, 451866, 147554, 34346, 4894, 4895, 4896	10.1038/nbt1222; 10.1111/j.1742-4658.2008.06661.x; 10.1371/journal.pone.0099038
Q92338	COQ8	Atypical kinase COQ8, mitochondrial (EC 2.7.-.-) (Activity of bc1 complex protein 1) (Coenzyme Q protein 8) (ubiquinone biosynthesis protein coq8)	Atypical kinase COQ8, mitochondrial (EC 2.7.-.-) (Activity of bc1 complex protein 1) (Coenzyme Q protein 8) (Ubiquinone biosynthesis protein coq8)	Q92338		IPR011009; IPR034646; IPR051409; IPR004147	Protein kinase-like domain superfamily; ADCK3-like domain; Atypical kinase ADCK; ABC1 atypical kinase-like domain	N/A	81	K08869	K08869	Schizosaccharomyces pombe (strain 972 / ATCC 24843) (Fission yeast)	284812	131567, 2759, 33154, 4751, 451864, 4890, 451866, 147554, 34346, 4894, 4895, 4896	10.1007/bf02172919; 10.1038/nature724; 10.1371/journal.pone.0099038

## Sheet: Table.S3
Table S3. Analysis of 150 random fungal genomes using the HADEG database. Match counts by genome obtained for aromatics pathways, including agaist the FAMeDB and total counts for the 150 fungal genomes. Results shown consider a minimum sequence identity of 40% in the orthology analysis step.
Mechanism	Compound	Pathway	Subpathway	Gene	FAMeDB	Total	A_Alectoria_fallacina	A_Alternaria_viburni	A_Annulohypoxylon_bovei	A_Annulohypoxylon_nitens	A_Apiospora_arundinis	A_Apiospora_phragmitis	A_Apiospora_rasikravindrae	A_Aspergillus_aculeatinus	A_Aspergillus_alliaceus	A_Aspergillus_germanicus	A_Aspergillus_hancockii	A_Aspergillus_neoniger	A_Aspergillus_tetrazonus	A_Aspergillus_transmontanensis	A_Aureobasidium_namibiae	A_Bipolaris_victoriae	A_Botryotinia_narcissicola	A_Candida_dubliniensis	A_Candida_verbasci	A_Clathrospora_elynae	A_Claviceps_spartinae	A_Colletotrichum_incanum	A_Colletotrichum_karsti	A_Colletotrichum_spaethianum	A_Cytospora_schulzeri	A_Drechslerella_stenobrocha	A_Halenospora_varia	A_Hypoxylon_fuscum	A_Komagataella_phaffii	A_Lasiosphaeria_ovina	A_Melanomma_pulvis.pyrius	A_Monosporozyma_servazzii	A_Morchella_sextelata	A_Nemania_abortiva	A_Neopestalotiopsis_clavispora	A_Ophiocordyceps_australis	A_Paraphoma_chrysanthemicola	A_Penicillium_angulare	A_Podospora_appendiculata	A_Pseudoneurospora_amorphoporcata	A_Pseudovirgaria_hyperparasitica	A_Purpureocillium_lilacinum	A_Seirophora_villosa
Ae_Aerobic	C_Aromatics	C_2-Aminophenol_degradation	C_2-Aminophenol_degradation	AeCB_amnD	1	35	0	0	1	1	1	1	1	0	0	1	1	0	0	1	0	0	0	0	0	0	0	1	1	1	1	0	0	1	0	0	0	0	0	0	1	0	0	0	0	0	0	1	0
Ae_Aerobic	C_Aromatics	C_Carbazole_degradation	C_Carbazole_degradation	AeCJ_carAc	0	1	0	0	0	0	0	0	0	0	0	0	0	0	0	0	0	0	0	0	0	0	0	0	0	0	0	0	0	0	0	0	0	0	0	0	0	0	0	0	0	0	0	0	0
Ae_Aerobic	C_Aromatics	C_Catechol_degradation	C_Catechol_degradation_ortho-cleavage	AeCKII_catA	2	51	1	1	1	1	1	1	1	1	1	1	1	1	1	1	1	1	1	1	0	2	1	2	2	1	1	0	1	1	0	1	2	0	0	0	1	1	1	1	0	1	1	1	0
Ae_Aerobic	C_Aromatics	C_Catechol_degradation	C_Catechol_degradation_ortho-cleavage	AeCKII_pcaC	0	1	0	0	0	0	0	0	0	0	0	0	0	0	0	0	0	0	0	0	0	0	0	0	0	0	0	0	0	0	0	0	0	0	0	0	1	0	0	0	0	0	0	0	0
Ae_Aerobic	C_Aromatics	C_Catechol_degradation	C_Catechol_degradation_ortho-cleavage	AeCKII_pcaF	0	64	0	0	0	0	0	0	0	0	0	0	0	0	0	0	0	0	0	0	0	0	0	0	0	0	0	0	0	0	0	0	0	0	0	0	0	0	0	0	0	0	0	0	0
Ae_Aerobic	C_Aromatics	C_Catechol_degradation	C_Catechol_degradation_ortho-cleavage	AeCKII_pcaJ	0	3	0	0	0	0	0	0	0	0	0	0	0	0	0	0	0	0	0	0	0	0	0	0	0	0	0	0	0	0	0	0	0	0	0	0	0	0	0	0	0	0	0	0	0
Ae_Aerobic	C_Aromatics	C_Gallate_degradation	C_Gallate_degradation	AeCQ_galD	0	4	0	0	0	0	0	0	0	0	0	0	0	0	0	0	0	0	0	0	0	0	0	0	1	0	0	0	0	0	0	0	0	0	0	0	0	0	0	0	0	0	0	0	0
Ae_Aerobic	C_Aromatics	C_Gentisate_degradation	C_Gentisate_degradation_I	AeCRI_nagL	1	62	0	0	0	0	0	0	0	1	1	1	1	1	1	1	1	0	0	0	0	0	1	1	1	1	0	0	1	0	0	0	0	0	0	0	1	1	0	1	0	0	0	1	0
Ae_Aerobic	C_Aromatics	C_Homogentisate_degradation	C_Homogentisate_degradation	AeCS_hmgA	3	107	0	1	1	1	1	1	1	1	1	1	1	1	1	2	1	1	1	0	0	1	1	3	3	2	1	0	2	2	0	1	2	0	1	1	3	1	1	1	1	1	1	1	0
Ae_Aerobic	C_Aromatics	C_Homoprotocatechuate_degradation	C_Homoprotocatechuate_degradation	AeCT_hpcC	0	42	1	1	1	1	1	1	1	1	1	1	1	1	1	1	1	1	1	0	0	1	1	1	1	1	1	0	1	1	0	0	1	0	0	1	1	1	1	1	1	0	1	1	1
Ae_Aerobic	C_Aromatics	C_Naphthalene_degradation	C_Naphthalene_degradation	AeCUIII_nahF	0	3	0	0	0	0	0	0	0	0	0	0	0	0	0	0	0	0	0	0	0	0	0	0	0	0	0	0	0	0	0	0	0	0	0	0	0	0	0	0	0	1	0	0	0
Ae_Aerobic	C_Aromatics	C_Phenanthrene_degradation	C_Phenanthrene_degradation	AeCW_phdK	0	2	0	0	0	0	1	0	1	0	0	0	0	0	0	0	0	0	0	0	0	0	0	0	0	0	0	0	0	0	0	0	0	0	0	0	0	0	0	0	0	0	0	0	0
Ae_Aerobic	C_Aromatics	C_Phthalate_degradation	C_Phthalate_degradation_II	AeCZAII_pht5	0	2	0	0	0	0	0	0	0	0	0	0	0	0	0	0	0	0	0	0	0	0	0	0	0	0	0	0	0	0	0	0	0	0	0	0	0	0	0	0	0	0	0	0	0
Ae_Aerobic	C_Aromatics	C_Protocatechuate_degradation	C_Protocatechuate_degradation_meta-cleavage	AeCZBI_proL	0	1	0	0	0	1	0	0	0	0	0	0	0	0	0	0	0	0	0	0	0	0	0	0	0	0	0	0	0	0	0	0	0	0	0	0	0	0	0	0	0	0	0	0	0
Ae_Aerobic	C_Aromatics	C_Protocatechuate_degradation	C_Protocatechuate_degradation_ortho-cleavage	AeCZBII_pcaB	0	8	0	0	0	0	0	0	0	0	0	0	0	0	0	0	0	0	0	0	0	0	0	0	0	0	0	0	0	0	0	0	0	0	0	0	0	0	0	0	0	0	0	0	0
Ae_Aerobic	C_Aromatics	C_Protocatechuate_degradation	C_Protocatechuate_degradation_ortho-cleavage	AeCZBII_pcaC	0	15	0	0	0	0	0	0	0	0	0	1	0	0	0	0	1	0	0	0	0	0	0	0	0	0	1	0	1	0	0	0	1	0	0	0	1	0	1	0	1	0	0	0	0
Ae_Aerobic	C_Aromatics	C_Protocatechuate_degradation	C_Protocatechuate_degradation_ortho-cleavage	AeCZBII_pcaI	0	2	0	0	0	0	0	0	0	0	0	0	0	0	0	0	0	0	0	0	0	0	0	0	0	0	0	0	0	0	0	0	0	0	0	0	0	0	0	0	0	0	0	0	0
Ae_Aerobic	C_Aromatics	C_Protocatechuate_degradation	C_Protocatechuate_degradation_para-cleavage	AeCZBIII_praB	1	33	0	0	0	0	1	1	1	0	1	0	1	0	0	1	0	0	0	0	0	0	0	0	0	0	1	0	0	0	0	0	0	0	0	0	1	0	0	0	0	0	0	0	0
Ae_Aerobic	C_Aromatics	C_Salicylate_degradation	C_Salicylate_degradation_I	AeCZDI_nahG	0	1	0	0	0	0	0	0	0	0	0	0	0	0	0	0	0	0	0	0	0	0	0	0	0	0	0	0	0	0	0	0	0	0	0	0	0	0	0	0	0	0	0	0	0
Ae_Aerobic	C_Aromatics	C_Salicylate_degradation	C_Salicylate_degradation_III	AeCZDIII_sdc	2	16	0	0	0	0	0	0	0	1	0	0	0	1	1	0	0	0	0	0	0	0	0	1	0	0	0	0	0	0	0	1	0	0	0	0	0	1	0	0	0	0	1	1	0
Ae_Aerobic	C_Aromatics	C_Toluene_degradation	C_Toluene/Dimethylbenzene_degradation	AeCZGI_xylB	0	5	0	0	0	0	0	0	0	1	0	1	0	0	1	0	1	0	0	0	0	0	0	0	0	0	0	0	0	0	0	0	0	0	0	0	0	0	0	0	0	1	0	0	0
Ae_Aerobic	C_Aromatics	C_Toluene_degradation	C_Toluene_degradation	AeCZGII_pchF	0	1	0	0	0	0	0	0	0	0	0	1	0	0	0	0	0	0	0	0	0	0	0	0	0	0	0	0	0	0	0	0	0	0	0	0	0	0	0	0	0	0	0	0	0
Ae_Aerobic	C_Aromatics	C_Toluene_degradation	C_Toluene_degradation	AeCZGII_pobA	0	1	0	0	0	0	0	0	0	0	0	0	0	0	0	0	0	0	0	0	0	0	0	0	0	0	0	0	0	0	0	0	0	0	0	0	0	0	0	0	0	0	0	0	0
[truncated: 107 more columns]

## Sheet: Table.S4
Table S4. Analysis of 150 random fungal genomes using the FAMe Database. Match counts by genome obtained for the pathways, including agaist the HADEG database (order by gene name - default of FAMeDB.R script). The genes in this table are the representative of their respective orthology groups. Results shown consider a minimum sequence identity of 40% in the orthology analysis step.
Compound	Superpathway	Pathway	Protein_ID	Gene	A_Alectoria_fallacina.faa	A_Alternaria_viburni.faa	A_Annulohypoxylon_bovei.faa	A_Annulohypoxylon_nitens.faa	A_Apiospora_arundinis.faa	A_Apiospora_phragmitis.faa	A_Apiospora_rasikravindrae.faa	A_Aspergillus_aculeatinus.faa	A_Aspergillus_alliaceus.faa	A_Aspergillus_germanicus.faa	A_Aspergillus_hancockii.faa	A_Aspergillus_neoniger.faa	A_Aspergillus_tetrazonus.faa	A_Aspergillus_transmontanensis.faa	A_Aureobasidium_namibiae.faa	A_Bipolaris_victoriae.faa	A_Botryotinia_narcissicola.faa	A_Candida_dubliniensis.faa	A_Candida_verbasci.faa	A_Clathrospora_elynae.faa	A_Claviceps_spartinae.faa	A_Colletotrichum_incanum.faa	A_Colletotrichum_karsti.faa	A_Colletotrichum_spaethianum.faa	A_Cytospora_schulzeri.faa	A_Drechslerella_stenobrocha.faa	A_Halenospora_varia.faa	A_Hypoxylon_fuscum.faa	A_Komagataella_phaffii.faa	A_Lasiosphaeria_ovina.faa	A_Melanomma_pulvis.pyrius.faa	A_Monosporozyma_servazzii.faa	A_Morchella_sextelata.faa	A_Nemania_abortiva.faa	A_Neopestalotiopsis_clavispora.faa	A_Ophiocordyceps_australis.faa	A_Paraphoma_chrysanthemicola.faa	A_Penicillium_angulare.faa	A_Podospora_appendiculata.faa	A_Pseudoneurospora_amorphoporcata.faa	A_Pseudovirgaria_hyperparasitica.faa	A_Purpureocillium_lilacinum.faa	A_Seirophora_villosa.faa	A_Sporothrix_schenckii.faa	A_Sungouiella_intermedia.faa
Catechol	3-Oxoadipate pathway catechol branch	3-Oxoadipate pathway catechol branch	J6F4W4	A1Q1_06757	0	0	0	0	0	0	0	0	0	0	0	0	0	0	0	0	0	0	0	0	0	0	0	0	0	0	0	0	0	0	0	0	0	0	0	0	0	0	0	0	0	0	0	0	0
Catechol	3-Oxoadipate pathway catechol branch	3-Oxoadipate pathway catechol branch	J4UJS3	A1Q1_06758	0	0	0	0	0	0	0	0	0	0	0	0	0	0	1	0	0	0	0	0	0	0	0	0	1	0	0	0	0	0	0	0	0	0	0	0	0	0	0	0	0	0	0	0	0
Catechol	3-Oxoadipate pathway catechol branch	3-Oxoadipate pathway catechol branch	A0A177DVY4	AaCHD2	1	1	1	1	1	1	1	1	1	1	1	1	1	1	1	1	1	1	0	2	1	2	2	1	1	0	1	1	0	1	2	0	0	0	1	1	1	1	0	1	1	1	0	1	0
Aromatic	Benzoates peripheral pathways	Benzoates peripheral pathways	P42884	AAD14	0	0	0	0	0	0	0	0	0	0	0	0	0	0	0	0	0	0	0	0	0	0	0	1	0	0	0	0	0	0	0	0	0	1	0	0	0	0	0	0	0	0	0	0	0
Aromatic amino acids	Aromatic amino acids metabolism	Aromatic amino acids metabolism	C7FF05	AbPPO4	0	0	0	0	0	0	0	0	0	0	0	0	0	0	0	0	0	0	0	0	0	0	0	0	0	0	0	0	0	0	0	0	0	0	0	0	0	0	0	0	0	0	0	0	0
3-Hydroxyanthranilate	3-Hydroxyanthranilate pathway	3-Hydroxyanthranilate pathway	F4PAK6	ACMSD_BATDEDRAFT_37369	0	0	0	0	1	1	1	0	0	0	1	0	0	1	0	0	0	0	0	0	0	0	0	0	1	0	0	0	0	0	0	0	0	0	1	0	0	0	0	0	0	0	0	0	0
Aromatic	Cinnamic acids peripheral pathways	Cinnamic acids peripheral pathways	P25377	ADH7	0	1	1	1	1	1	1	0	1	1	1	1	1	1	2	1	1	0	0	1	1	1	1	1	1	0	2	3	1	2	1	1	0	2	1	1	1	1	1	2	1	2	1	1	1
Aromatic	Benzoates peripheral pathways	Gentisate like-pathway peripheral pathways	Q4W9H6	AdhG	1	1	1	1	1	1	1	1	1	2	1	1	1	1	1	2	1	0	0	1	2	1	1	1	1	0	3	1	0	1	1	0	1	1	2	1	2	2	1	1	1	2	0	1	0
Quinic acid	Benzoates peripheral pathways	Quinic acid-like catabolism	Q4WYZ4	AFUA_3G14790	0	0	0	0	0	0	0	1	0	0	0	1	0	1	1	1	0	0	0	0	0	0	0	1	0	0	0	0	0	0	0	0	1	0	0	0	1	1	0	0	0	0	0	0	0
Quinic acid	Benzoates peripheral pathways	Quinic acid-like catabolism	Q4WYZ6	AFUA_3G14800	0	0	0	0	0	0	0	1	0	1	0	1	0	0	1	1	0	0	0	0	0	1	1	1	0	0	0	0	0	0	0	0	1	1	1	0	1	1	0	0	0	0	0	0	0
Quinic acid	Benzoates peripheral pathways	Quinic acid-like catabolism	Q4WYZ7	AFUA_3G14810	0	0	0	0	0	0	0	1	0	1	0	1	1	1	1	1	0	0	0	0	0	0	1	0	0	0	0	0	0	0	0	0	1	1	1	0	2	1	0	0	0	0	0	0	0
Quinic acid	Benzoates peripheral pathways	Quinic acid-like catabolism	Q4WYZ8	AFUA_3G14820	0	0	0	0	0	0	0	0	0	1	0	1	1	1	1	1	1	0	0	0	0	0	1	1	0	0	1	0	0	0	0	0	1	0	1	0	1	1	0	0	0	0	0	0	0
Quinic acid	Benzoates peripheral pathways	Quinic acid-like catabolism	Q4WYZ9	AFUA_3G14830	0	0	0	0	0	0	0	1	0	1	0	1	0	1	0	0	0	0	0	0	0	0	0	0	0	0	0	0	0	0	0	0	0	0	0	0	0	1	0	0	0	0	0	0	0
Quinic acid	Benzoates peripheral pathways	Quinic acid-like catabolism	Q4WZ00	AFUA_3G14840	0	0	0	0	0	0	0	1	0	1	0	1	0	1	0	0	0	0	0	0	0	0	0	0	0	0	0	0	0	0	0	0	0	0	0	0	0	1	0	0	0	0	0	0	0
Aromatic	Benzoates peripheral pathways	Tannins and gallate metabolism	A0A060TAG5	AgDC1	0	0	1	1	1	1	1	2	0	1	0	1	0	0	0	0	0	0	0	0	0	0	0	1	0	0	0	1	0	1	0	0	0	1	1	0	0	0	1	1	0	0	0	1	0
Aromatic amino acids	Aromatic amino acids metabolism	Indole-3-pyruvic acid pathway	Q7RYT1	Ahd-2	0	0	1	1	0	0	0	0	0	0	0	0	0	0	0	0	0	0	0	0	0	0	0	1	0	0	0	0	1	0	0	0	0	0	0	0	0	0	0	0	0	0	0	1	0
Aromatic amino acids	Aromatic amino acids metabolism	Indole-3-pyruvic acid pathway	Q7S275	Ahd-3	0	0	1	1	1	0	1	0	0	2	0	0	2	0	0	0	0	0	0	0	0	1	1	2	0	1	1	2	0	1	2	0	0	2	1	0	1	0	1	0	0	0	0	0	0
3-Hydroxyanthranilate	3-Hydroxyanthranilate pathway	3-Hydroxyanthranilate pathway	F4P9E9	AMSDH_BATDEDRAFT_35818	0	0	0	0	1	1	1	0	1	0	1	0	0	1	0	0	0	0	0	0	0	0	0	0	1	0	0	0	0	0	0	0	0	0	1	0	0	0	0	0	0	0	0	0	0
1,2,3,5-Tetrahydroxybenzene	1,2,3,5-Tetrahydroxybenzene pathway	1,2,3,5-Tetrahydroxybenzene pathway	Q5BGJ9	AN0331	0	0	0	0	1	0	0	1	1	1	1	1	1	1	1	0	1	0	0	0	0	1	1	1	0	0	1	0	0	1	1	0	0	0	0	0	1	1	1	1	1	1	0	1	0
Hydroxyquinol	3-Oxoadipate pathway hydroxyquinol branch	3-Oxoadipate pathway hydroxyquinol branch	Q5BFB6	AN0764	1	1	1	1	1	1	1	1	1	2	1	1	2	1	2	2	1	1	0	1	0	1	1	1	1	1	1	1	0	1	1	0	1	1	1	1	3	1	2	1	0	0	0	1	1
Aromatic	Benzoates peripheral pathways	Benzoates peripheral pathways	C8VPZ4	AN0876	1	0	0	0	0	0	0	1	0	1	0	0	1	0	0	0	0	0	0	0	0	0	0	0	0	0	0	0	0	0	0	0	0	0	0	0	0	0	0	0	0	0	0	0	0
Aromatic	Biosynthetic pathways	Biosynthetic pathways	A2QUC2	An09g05130	0	0	0	0	0	0	0	0	1	0	1	1	0	1	1	0	0	0	0	0	0	0	0	0	0	0	0	0	0	0	0	0	0	0	0	0	0	0	0	0	0	0	0	0	0
3-Oxoadipate	3-Oxoadipate pathway	3-Oxoadipate pathway (common)	C8V5Q9	AN10495	1	1	1	1	1	1	1	1	1	1	1	1	1	1	1	1	1	1	0	1	0	1	1	1	1	1	1	1	0	1	1	0	1	1	1	1	1	1	1	1	1	1	0	1	1
Aromatic	Benzoates peripheral pathways	3-Oxoadipate pathway protocatechuate branch peripheral	C8VBV0	AN10952	1	1	1	1	1	1	1	1	1	1	1	1	1	1	1	1	1	0	0	1	1	1	1	0	0	0	1	1	0	1	1	0	0	1	1	1	1	1	1	1	1	1	0	1	0
Aromatic	Benzoates peripheral pathways	3-Oxoadipate pathway catechol branch peripheral	Q5BBG6	AN2114	1	1	1	1	1	1	1	1	1	1	1	1	1	1	1	1	1	0	0	1	1	1	1	1	1	0	2	0	0	1	1	0	0	0	1	0	1	0	0	0	1	0	0	1	0
Catechol	3-Oxoadipate pathway catechol branch	3-Oxoadipate pathway catechol branch	Q5B6D5	AN3895	1	1	1	1	1	1	1	1	0	0	0	0	1	0	0	1	1	0	0	1	0	1	1	1	0	0	1	1	0	1	1	0	0	1	1	1	1	0	1	1	1	1	0	1	0
3-Oxoadipate	3-Oxoadipate pathway	3-Oxoadipate pathway (common)	Q5B621	AN4009	0	0	0	0	0	0	0	0	0	1	0	0	1	0	0	0	0	0	0	0	0	0	0	0	0	0	0	0	0	0	0	0	0	0	0	0	1	0	0	0	0	0	0	0	0
Catechol	3-Oxoadipate pathway catechol branch	3-Oxoadipate pathway catechol branch	Q5B5W9	AN4061	1	1	1	1	0	0	0	1	1	1	1	1	1	1	1	1	1	0	0	1	0	0	0	0	0	0	1	0	0	0	1	0	0	1	1	0	1	1	0	0	1	1	0	1	0
Catechol	3-Oxoadipate pathway catechol branch	3-Oxoadipate pathway catechol branch	AN4531b	AN4531b	1	1	0	0	0	0	0	1	1	1	1	1	1	1	1	1	1	0	0	1	0	0	0	0	1	0	1	0	0	0	1	0	0	0	1	0	1	1	0	0	1	1	0	1	0
Hydroxyquinol	3-Oxoadipate pathway hydroxyquinol branch	3-Oxoadipate pathway hydroxyquinol branch	Q5B2Q2	AN5178	0	0	1	1	0	0	0	1	0	1	1	1	1	1	2	1	0	0	0	0	0	0	1	1	0	0	2	1	0	0	0	0	1	1	1	0	1	1	1	0	0	0	0	1	0
Protocatechuate	3-Oxoadipate pathway protocatechuate branch	3-Oxoadipate pathway protocatechuate branch	Q5B2J8	AN5232	0	1	0	0	0	0	0	1	1	1	1	1	1	1	1	0	0	0	0	0	0	0	0	1	0	0	0	0	0	0	0	0	0	0	0	0	0	1	0	1	0	0	0	1	0
3-Oxoadipate	3-Oxoadipate pathway	3-Oxoadipate pathway (common)	Q5B182	AN5698	0	0	0	0	0	0	0	0	0	0	0	0	0	0	0	0	0	0	0	0	0	0	0	0	0	0	0	0	0	0	0	0	0	0	0	0	0	0	0	0	0	0	0	0	0
Aromatic	Biosynthetic pathways	Biosynthetic pathways	W6QY29	AnuH	0	0	0	0	0	1	0	0	0	1	1	0	0	0	0	0	0	0	0	0	0	0	0	0	0	0	0	1	0	0	1	0	0	1	1	0	0	0	0	0	0	0	0	0	0
Aromatic	Benzoates peripheral pathways	Tannins and gallate metabolism	Q2UII1	AO090023000047	0	0	1	1	0	0	0	2	0	1	1	2	2	1	1	0	2	0	0	0	0	1	1	1	0	0	1	1	0	1	1	0	0	1	1	0	0	1	1	0	1	0	0	0	0
Aromatic	Benzoates peripheral pathways	Tannins and gallate metabolism	P78581	AO090103000074	0	1	1	1	0	0	0	1	1	1	1	1	2	1	0	0	1	0	1	0	0	1	1	1	1	0	1	1	0	0	0	0	0	1	1	0	1	1	0	0	0	0	0	0	0
Aromatic	Phenols peripheral pathways	Phenols peripheral pathways	Q2UNF9	AoCO4	0	1	1	1	1	1	1	1	0	1	1	1	1	1	1	1	0	0	0	1	0	1	0	2	1	0	1	0	0	1	0	0	0	0	1	0	1	1	1	1	1	1	1	0	0
Aromatic	Biosynthetic pathways	Biosynthetic pathways	A0A1S9DK56	AoMelB	0	0	0	1	0	0	0	0	0	0	0	0	0	1	0	0	0	0	0	0	0	0	0	0	0	0	0	0	0	0	0	0	0	0	0	0	0	0	0	0	0	0	0	0	0
Aromatic	Biosynthetic pathways	Biosynthetic pathways	Q00234	AoMelO	0	0	0	0	0	0	0	0	1	0	0	0	0	1	0	0	0	0	0	0	0	1	0	1	0	0	0	0	0	1	0	0	0	0	0	0	0	0	0	0	1	0	0	0	0
Aromatic amino acids	Aromatic amino acids metabolism	Shikimate pathway	Q12640	Aro-2	1	1	1	1	1	1	1	1	1	1	1	1	1	1	1	1	1	1	1	1	1	1	1	1	1	1	1	1	1	1	1	1	1	1	1	1	1	1	1	1	1	1	1	1	1
Aromatic amino acids	Aromatic amino acids metabolism	Shikimate pathway	Q5AME2	ARO1_Canal	0	0	0	0	0	0	0	0	0	0	0	0	0	0	0	0	0	1	1	0	0	0	0	0	0	0	0	0	0	0	0	0	0	0	0	0	0	0	0	0	0	0	0	0	1
Aromatic amino acids	Aromatic amino acids metabolism	Shikimate pathway	P08566	ARO1_Yeast	0	0	0	0	0	0	0	0	0	0	0	0	0	0	0	0	0	0	0	0	0	0	0	0	0	0	0	0	0	0	0	1	0	0	0	0	0	0	0	0	0	0	0	0	0
Aromatic amino acids	Aromatic amino acids metabolism	Aromatic amino acids metabolism	Q06408	ARO10	0	0	0	0	0	0	0	0	0	0	0	0	0	0	0	0	0	0	0	0	0	0	0	0	0	0	0	0	1	0	0	1	0	0	0	0	0	0	0	0	0	0	0	0	0
Aromatic amino acids	Aromatic amino acids metabolism	Shikimate pathway	P14843	ARO3	0	0	0	0	0	0	0	0	0	0	0	0	0	0	0	0	0	0	0	0	0	0	0	0	0	0	0	0	0	0	0	0	0	0	0	0	0	0	0	0	0	0	0	0	0
Aromatic amino acids	Aromatic amino acids metabolism	Indole-3-pyruvic acid pathway	V5IRM1	Aro8	1	1	1	1	1	1	1	1	2	1	1	1	1	1	1	1	1	1	1	1	1	1	1	1	1	1	1	1	1	1	1	0	1	1	1	1	1	1	1	1	1	1	1	1	0
Aromatic amino acids	Aromatic amino acids metabolism	Aromatic amino acids metabolism	P53090	ARO8_Yeast	0	0	0	0	0	0	0	0	0	0	0	0	0	0	0	0	0	0	0	0	0	0	0	0	0	0	0	0	0	0	0	1	0	0	0	0	0	0	0	0	0	0	0	0	0
Aromatic amino acids	Aromatic amino acids metabolism	Aromatic amino acids metabolism	Q04052	ARO80	0	0	0	0	0	0	0	0	0	0	0	0	0	0	0	0	0	1	1	0	0	0	0	0	0	0	0	0	1	0	0	1	0	0	0	0	0	0	0	0	0	0	0	0	1
Aromatic amino acids	Aromatic amino acids metabolism	Aromatic amino acids metabolism	P38840	ARO9	0	0	0	0	0	0	0	0	0	0	0	0	0	0	0	0	0	0	0	0	0	0	0	0	0	0	0	0	0	0	0	1	0	0	0	0	0	0	0	0	0	0	0	0	0
Aromatic amino acids	Aromatic amino acids metabolism	Shikimate pathway	G5EB37	AroC	1	1	1	1	1	1	1	1	1	1	1	1	1	1	1	1	0	0	0	1	1	1	1	1	1	1	1	1	0	1	1	1	1	1	1	1	1	1	1	1	1	1	1	1	0
Aromatic amino acids	Aromatic amino acids metabolism	Shikimate pathway	G5EB34	AroF	2	2	2	2	2	1	2	2	2	2	1	2	2	2	2	2	2	2	2	2	1	2	2	2	2	0	2	2	2	2	2	2	2	2	2	2	2	1	2	2	2	2	2	2	1
Aromatic amino acids	Aromatic amino acids metabolism	Aromatic amino acids metabolism	Q5BCQ7	AroG	1	1	1	1	1	1	1	1	1	1	1	1	1	1	1	1	1	0	0	1	1	0	0	1	1	0	1	1	0	1	1	0	1	1	1	1	1	1	1	1	1	1	1	1	0
Aromatic amino acids	Aromatic amino acids metabolism	Shikimate pathway	B0XRM8	AroM	1	1	1	1	1	1	1	1	1	1	1	1	1	1	1	1	0	0	0	1	1	1	1	1	1	1	1	1	0	1	1	0	1	1	1	1	1	1	1	1	1	1	1	1	0
Aromatic	Biosynthetic pathways	Biosynthetic pathways	A0A2U8U2L6	AsL1	0	0	1	1	0	0	0	1	1	0	1	0	1	1	0	0	0	0	0	0	0	0	0	0	0	0	0	1	0	1	0	0	0	1	0	0	0	0	0	0	0	1	0	0	0
Aromatic	Biosynthetic pathways	Biosynthetic pathways	Q0CJ62	AtA	1	0	0	0	0	0	0	1	1	0	0	1	0	0	0	0	0	0	0	1	0	1	0	0	1	0	0	1	0	0	1	0	0	1	0	0	0	0	0	0	0	0	0	0	0
Aromatic	Biosynthetic pathways	Biosynthetic pathways	A0A1B0UHJ4	AtaPT	0	0	0	0	0	0	0	0	1	0	0	0	0	0	0	0	0	0	0	0	0	0	0	0	0	0	0	0	0	0	0	0	0	0	0	0	0	0	0	0	0	0	0	0	0
1,2,3,5-Tetrahydroxybenzene	1,2,3,5-Tetrahydroxybenzene pathway	1,2,3,5-Tetrahydroxybenzene pathway	Q0CN78	ATEG_04856	0	1	1	1	1	1	1	1	1	1	1	1	1	1	1	1	1	0	0	1	0	1	1	1	1	0	1	0	0	1	1	0	0	1	1	0	1	2	1	1	1	1	0	1	0
Aromatic	Benzoates peripheral pathways	Benzoates peripheral pathways	ATEG_05726b_new	ATEG_05726b_new	0	1	1	1	1	1	1	1	1	1	1	1	1	1	1	1	1	0	0	1	0	1	1	1	1	0	1	1	0	1	1	0	0	1	1	0	1	1	1	1	1	1	0	1	0
3-Hydroxyanthranilate	3-Hydroxyanthranilate pathway	3-Hydroxyanthranilate pathway	Q0CKN9	ATEG_05745	0	0	0	0	0	0	0	0	0	0	0	0	0	0	1	0	0	0	0	0	0	0	0	0	0	0	0	0	0	0	0	0	0	0	0	0	0	0	0	0	0	0	0	0	0
Aromatic	Biosynthetic pathways	Biosynthetic pathways	Q0CF72	ATEG_07662	0	0	1	1	0	0	0	0	0	1	0	0	1	1	0	0	0	0	0	0	0	0	0	0	1	0	0	1	0	0	1	0	0	0	0	0	0	0	1	0	0	0	0	0	0
Aromatic	Benzoates peripheral pathways	Benzoates peripheral pathways	Q0CDL4	ATEG_08220	0	0	1	2	1	0	0	1	1	1	1	1	1	1	1	1	1	0	0	1	0	1	1	1	1	0	1	2	0	1	0	0	0	1	1	0	1	1	1	0	1	0	0	0	0
1,2,3,5-Tetrahydroxybenzene	1,2,3,5-Tetrahydroxybenzene pathway	1,2,3,5-Tetrahydroxybenzene pathway	ATEG_08221-22_new	ATEG_08221-22_new	0	1	1	1	1	1	1	1	1	1	1	1	1	1	1	1	0	0	0	1	0	1	1	1	1	0	0	1	0	1	1	0	0	1	1	0	1	1	1	1	1	1	0	1	0
Aromatic	Benzoates peripheral pathways	Benzoates peripheral pathways	Q0CBV3	ATEG_08831	0	0	0	0	0	0	0	1	0	1	0	1	1	1	0	0	0	0	0	0	0	1	1	0	0	0	1	0	0	0	0	0	0	0	1	0	0	1	0	0	0	0	0	0	0
Aromatic	Biosynthetic pathways	Biosynthetic pathways	A0A455LLW0	AtnJ	0	0	0	0	0	0	0	0	0	0	0	0	0	0	0	1	0	0	0	0	0	0	0	0	0	0	0	0	0	0	0	0	0	0	0	0	0	0	0	0	0	0	0	0	0
Aromatic amino acids	Aromatic amino acids metabolism	Tryptophan metabolism	B7STY2	AtrD	0	0	0	0	0	0	0	0	0	0	0	0	0	0	0	0	0	0	0	0	0	0	0	0	0	0	0	0	0	0	0	0	0	0	0	0	0	0	0	0	0	0	0	0	0
Aromatic	Biosynthetic pathways	Biosynthetic pathways	G3XMC2	AzaH	0	0	1	1	1	1	1	0	0	0	0	0	0	0	0	0	0	0	0	0	0	0	0	0	0	0	0	1	0	1	0	0	0	1	0	0	0	0	1	1	0	0	0	1	0
3-Hydroxyanthranilate	3-Hydroxyanthranilate pathway	3-Hydroxyanthranilate pathway	F4P9E8	BATDEDRAFT_30558	0	0	1	1	1	1	1	0	0	1	1	0	0	1	0	0	0	0	0	0	0	1	1	1	1	0	0	1	0	0	0	0	0	0	1	0	0	0	0	0	0	1	0	0	0
Aromatic	Benzoates peripheral pathways	Gentisate like-pathway peripheral pathways	A0A1Y2APR1	BCR39DRAFT_486220	0	0	0	0	0	0	0	0	0	0	0	0	0	0	0	0	0	0	0	0	0	0	0	0	0	0	0	0	0	0	0	0	0	0	0	0	0	0	0	0	0	0	0	1	0
Aromatic	Benzoates peripheral pathways	Gentisate like-pathway peripheral pathways	A0A1Y2APP5	BCR39DRAFT_546366	0	0	0	0	0	0	0	0	0	0	0	0	0	0	0	0	0	0	0	0	0	0	0	0	0	0	0	0	0	0	0	0	0	0	0	0	0	0	0	0	0	0	0	0	0
1,2,3,5-Tetrahydroxybenzene	1,2,3,5-Tetrahydroxybenzene pathway	1,2,3,5-Tetrahydroxybenzene pathway	A0A316U7V3	BCV69DRAFT_284636	0	0	0	0	0	0	0	0	0	0	0	0	0	0	0	0	0	0	0	0	0	0	0	0	0	0	1	0	0	0	0	0	0	0	0	0	0	0	0	0	0	0	0	0	0
Aromatic	Benzoates peripheral pathways	Tannins and gallate metabolism	A2RAL4	BglA	0	1	1	1	1	0	1	1	0	1	0	1	1	1	1	1	2	0	0	1	0	0	0	1	1	0	3	1	0	1	1	0	1	1	0	0	1	1	1	0	0	0	1	1	0
3-Hydroxyanthranilate	3-Hydroxyanthranilate pathway	3-Hydroxyanthranilate pathway	P47096	BNA1	0	0	0	0	0	0	0	0	0	0	0	0	0	1	0	0	0	0	0	0	0	0	0	0	0	0	0	0	0	0	0	0	0	0	0	0	0	0	0	0	0	0	0	0	0
3-Hydroxyanthranilate	3-Hydroxyanthranilate pathway	3-Hydroxyanthranilate pathway	F4P3F1	BNA1_BATDEDRAFT_30049	1	1	1	1	1	1	1	1	0	0	2	1	0	1	1	1	1	1	1	1	1	1	1	1	2	0	1	1	1	1	1	0	1	1	1	1	1	1	1	1	1	1	1	1	1
Aromatic amino acids	Aromatic amino acids metabolism	Tryptophan metabolism	P47125	BNA2	1	1	1	1	1	1	1	1	1	1	1	1	1	1	1	1	1	1	1	1	1	1	1	1	1	1	1	1	1	1	1	0	1	1	1	1	1	1	1	1	1	1	1	1	1
Aromatic amino acids	Aromatic amino acids metabolism	Tryptophan metabolism	P47039	BNA3	1	1	1	1	1	1	1	1	1	1	1	1	1	1	1	1	1	2	1	1	1	1	1	1	1	1	1	1	1	1	1	1	1	1	1	1	1	1	1	1	1	1	1	1	1
Aromatic amino acids	Aromatic amino acids metabolism	Tryptophan metabolism	Q05979	BNA5	1	2	1	1	2	1	1	2	2	2	2	2	2	2	1	1	2	1	1	2	1	2	2	2	1	1	2	1	1	2	2	0	1	0	2	1	2	1	1	2	2	1	1	1	1
Aromatic amino acids	Aromatic amino acids metabolism	Indole-3-pyruvic acid pathway	Q1K5E9	Cbs-3	1	1	1	1	1	1	1	1	1	1	1	1	1	1	1	1	1	1	1	1	1	1	1	1	1	0	1	1	2	1	1	2	1	2	1	1	1	3	1	1	1	2	1	1	1
Aromatic amino acids	Aromatic amino acids metabolism	Indole-3-pyruvic acid pathway	P33287	Cfp	0	0	0	0	0	0	0	0	0	0	0	0	0	0	0	0	0	0	0	0	0	0	0	0	1	0	1	0	0	1	0	0	0	0	0	0	0	0	1	1	0	0	0	0	0
Aromatic	Benzoates peripheral pathways	Benzoates peripheral pathways	Q2GZJ4	CgPPO-266	0	0	1	1	1	1	1	0	0	0	0	0	0	0	0	0	0	0	0	0	0	1	1	2	0	0	0	0	0	0	0	0	0	1	1	0	0	0	1	1	0	0	0	1	0
Aromatic	Benzoates peripheral pathways	Benzoates peripheral pathways	Q2H7I7	CgPPO-473	0	0	1	1	1	1	1	0	0	0	0	0	0	0	0	0	0	0	0	0	0	0	0	0	0	0	1	1	0	1	1	0	0	1	0	0	0	0	1	0	0	0	0	1	0
Protocatechuate	3-Oxoadipate pathway protocatechuate branch	3-Oxoadipate pathway protocatechuate branch	NRRL3_01409	ChdA	0	1	1	1	1	1	1	1	1	1	1	1	1	1	1	1	1	0	0	1	0	1	1	1	1	0	1	1	0	1	1	0	0	1	1	1	1	1	1	0	1	1	0	0	0
Aromatic	Cinnamic acids peripheral pathways	Cinnamic acids peripheral pathways	A2QN56	ChlE_Aspnc	0	0	0	0	3	1	1	1	0	0	0	1	0	1	1	0	1	0	0	0	0	0	1	0	0	0	0	0	0	0	0	0	0	0	1	0	0	1	0	0	0	0	0	0	0
Aromatic	Biosynthetic pathways	Biosynthetic pathways	A0A159BP93	CitB	1	0	1	1	1	0	1	0	0	1	0	0	0	0	0	0	0	0	0	0	0	0	0	0	1	0	1	0	0	0	0	0	0	0	1	0	0	0	1	0	0	0	0	1	0
Aromatic	Biosynthetic pathways	Biosynthetic pathways	A0A161CEV4	CitC	1	0	0	0	0	0	0	0	0	0	0	2	0	0	1	0	0	0	0	0	0	0	0	0	0	0	0	0	0	0	0	0	0	0	0	0	0	0	0	0	0	0	0	0	0
Aromatic	Biosynthetic pathways	Biosynthetic pathways	A0A162J448	CitD	0	0	1	1	0	0	0	0	0	0	0	0	0	0	0	0	0	0	0	0	0	0	0	0	0	0	1	0	0	0	0	0	0	0	0	0	0	0	0	0	0	0	0	0	0
Aromatic	Biosynthetic pathways	Biosynthetic pathways	A0A0A2IDH4	CnsB	0	0	0	0	0	0	0	1	1	0	1	1	0	1	0	0	0	0	0	0	0	0	0	0	0	0	0	0	0	0	0	0	0	0	0	0	0	0	0	0	0	0	0	0	0
Ubiquinone	Ubiquinone biosynthesis	Ubiquinone biosynthesis	P18900	COQ1	1	1	1	1	1	1	1	0	0	0	1	0	0	0	1	1	1	1	1	1	1	1	1	1	1	1	1	1	1	1	1	1	1	1	1	1	1	1	1	1	1	1	1	1	1
Ubiquinone	Ubiquinone biosynthesis	Ubiquinone biosynthesis	Q10252	COQ2	1	0	1	0	0	0	0	0	0	0	0	0	0	0	0	0	0	0	0	0	1	0	0	1	0	0	0	0	0	0	0	0	1	0	0	0	0	0	0	0	0	0	0	0	0
Ubiquinone	Ubiquinone biosynthesis	Ubiquinone biosynthesis	P32378	COQ2_Yeast	0	1	0	0	1	0	0	0	0	1	1	0	1	0	1	0	0	0	0	1	0	0	0	0	0	0	0	0	0	0	1	1	0	1	0	0	0	1	1	1	1	1	0	0	1
Ubiquinone	Ubiquinone biosynthesis	Ubiquinone biosynthesis	P27680	COQ3	0	0	0	0	0	0	0	0	0	0	0	0	0	0	0	0	0	1	1	0	0	0	0	0	0	0	0	0	1	0	0	1	0	0	0	0	0	0	0	0	0	0	0	0	1
Ubiquinone	Ubiquinone biosynthesis	Ubiquinone biosynthesis	O13525	COQ4	1	1	1	1	1	1	1	1	1	0	1	1	1	0	1	1	1	1	1	1	0	1	0	0	0	0	1	1	1	1	1	1	1	1	1	1	1	1	1	0	1	1	0	1	1
Ubiquinone	Ubiquinone biosynthesis	Ubiquinone biosynthesis	P49017	COQ5	1	1	1	1	1	0	0	1	1	1	1	1	1	0	1	1	1	1	1	1	1	1	1	1	1	1	1	1	1	1	1	1	0	1	1	1	1	1	1	1	1	1	1	0	1
Ubiquinone	Ubiquinone biosynthesis	Ubiquinone biosynthesis	P53318	COQ6	0	0	0	0	0	0	0	0	0	0	0	0	0	0	0	0	0	1	1	0	0	0	0	0	0	0	0	0	0	0	0	0	0	0	0	0	0	0	0	0	0	0	0	0	0
Ubiquinone	Ubiquinone biosynthesis	Ubiquinone biosynthesis	O74826	COQ7	1	1	1	1	1	1	1	1	1	1	1	1	1	1	1	1	1	0	0	1	1	0	1	0	1	0	1	1	0	1	1	1	1	1	1	1	1	1	1	1	0	1	0	1	0
Ubiquinone	Ubiquinone biosynthesis	Ubiquinone biosynthesis	Q92338	COQ8	1	1	1	1	1	1	1	1	1	1	1	1	1	1	1	0	0	1	1	1	1	0	0	1	1	1	1	1	1	0	1	1	1	1	1	1	1	1	1	1	1	1	1	1	1
Ubiquinone	Ubiquinone biosynthesis	Ubiquinone biosynthesis	Q05779	COQ9	0	0	0	0	0	0	0	0	0	0	0	0	0	0	0	0	0	1	1	0	0	0	0	0	0	0	0	0	1	0	0	1	0	0	0	0	0	0	0	0	0	0	0	0	1
Aromatic	Biosynthetic pathways	Biosynthetic pathways	F5HN73	CpaD	0	0	0	0	0	0	0	1	0	0	1	0	0	0	0	0	0	0	0	0	0	0	0	0	0	0	0	0	0	0	0	0	0	0	0	0	0	0	0	0	0	0	0	0	0
Gentisate	Gentisate pathway	Gentisate pathway	G8BL06	CPAR2_704360	0	0	0	0	0	0	0	0	0	0	0	0	0	0	0	0	0	0	0	0	0	0	0	0	0	0	0	0	0	0	0	0	0	0	0	0	0	0	0	0	0	0	0	0	1
Aromatic	Benzoates peripheral pathways	Benzoates peripheral pathways	Q00141	CprA_Anig	1	1	0	0	1	1	1	1	1	1	1	1	1	1	1	1	1	1	1	1	1	0	1	1	0	1	1	1	1	1	1	0	1	1	1	0	1	1	1	1	1	1	1	0	1
Aromatic	Cinnamic acids peripheral pathways	Methoxyhydroquinone pathway peripheral	M2PHA3	Cs-AldhA	0	0	0	0	0	0	0	0	0	0	0	0	0	0	0	0	0	0	0	0	0	0	0	0	0	0	0	0	0	0	0	0	0	0	0	0	0	0	0	0	0	0	0	0	0
Aromatic	Cinnamic acids peripheral pathways	Methoxyhydroquinone pathway peripheral	M2QTM7	Cs-AldhE	1	1	1	1	1	1	1	2	1	1	1	1	1	1	1	1	1	1	1	1	1	1	1	1	1	1	1	1	1	1	1	1	1	1	1	1	1	1	1	1	1	1	0	1	2
Aromatic	Cinnamic acids peripheral pathways	Methoxyhydroquinone pathway peripheral	M2QMV2	Cs-AldhH	0	0	0	0	0	0	0	0	0	0	0	0	0	0	0	0	0	0	0	0	0	0	0	0	0	0	0	0	0	0	0	0	0	0	0	0	1	0	0	0	0	0	0	0	0
Aromatic	Cinnamic acids peripheral pathways	Methoxyhydroquinone pathway peripheral	M2RBN8	Cs-AldhI	1	1	1	1	1	1	1	1	1	1	2	2	1	1	1	1	1	0	0	1	1	1	1	1	1	1	1	1	0	1	1	0	1	1	1	1	1	1	1	1	1	1	0	1	0
Aromatic	Cinnamic acids peripheral pathways	Methoxyhydroquinone pathway peripheral	M2QTS0	Cs-AldhJ	0	0	0	0	1	1	1	0	0	0	0	0	0	0	0	0	0	0	0	0	0	0	0	0	0	0	0	1	0	0	0	0	0	1	0	0	0	1	0	0	0	0	0	0	0
Aromatic	Cinnamic acids peripheral pathways	Methoxyhydroquinone pathway peripheral	M2RUL9	Cs-AldhK	1	1	1	1	1	1	1	1	1	1	1	1	1	1	0	1	0	1	1	1	0	0	1	1	0	1	0	1	0	1	1	0	1	1	1	1	1	1	0	1	1	1	1	1	0
Gentisate	Gentisate pathway	Gentisate pathway	Q4W9H2	CtfG	0	0	0	0	0	0	0	0	0	1	0	0	1	1	0	1	0	0	0	0	0	0	0	0	0	0	0	0	0	0	0	0	0	0	0	0	1	0	0	0	1	0	0	0	0
Aromatic	Benzoates peripheral pathways	Benzoates peripheral pathways	F1SY49	CYP53D2v1	0	0	0	0	0	0	0	0	0	0	0	0	0	0	0	0	0	0	0	0	0	0	0	0	0	0	0	0	0	0	0	0	0	0	0	0	0	0	0	0	0	0	0	0	0
Aromatic	Benzoates peripheral pathways	3-Oxoadipate pathway catechol branch peripheral	Q5AYA7	DhbD	0	0	0	0	0	0	0	1	0	0	0	1	1	0	0	0	0	0	0	0	0	1	0	0	0	0	0	0	0	1	0	0	0	0	0	1	0	0	0	0	1	1	0	1	0
Aromatic	Benzoates peripheral pathways	3-Oxoadipate pathway catechol branch peripheral	A2QMG8	DhbD_Aspnc	0	0	0	0	0	0	0	1	1	1	1	1	1	1	0	0	1	0	0	0	0	0	1	0	0	0	0	0	0	0	1	0	0	0	1	0	1	1	0	0	0	0	0	0	0
Aromatic amino acids	Aromatic amino acids metabolism	Phenylalanine metabolism	L7PB94	DHPR	0	0	0	0	0	0	0	0	0	0	0	0	0	0	0	0	0	0	0	0	0	0	0	0	0	0	0	0	0	0	0	0	0	0	0	0	0	0	0	0	0	0	0	0	0
Aromatic	Biosynthetic pathways	Biosynthetic pathways	S0EH60	DMATS1Ff	0	0	0	0	0	0	0	0	0	0	0	0	0	0	0	1	0	0	0	0	0	1	0	0	0	0	0	0	0	0	0	0	0	0	0	0	0	0	0	0	0	0	0	0	0
Aromatic	Biosynthetic pathways	Biosynthetic pathways	M1WA41	DmaW	0	0	0	0	0	0	0	0	0	0	0	0	0	0	0	0	0	0	0	0	1	0	0	0	0	0	0	0	0	0	0	0	0	0	0	0	0	0	0	0	0	0	0	0	0
Aromatic	Cinnamic acids peripheral pathways	Cinnamic acids peripheral pathways	Q7LLW9	Dmdh	0	0	0	0	1	1	1	0	0	1	0	0	0	0	0	0	0	0	0	0	0	1	1	1	0	0	0	0	0	0	0	0	0	0	1	0	0	1	0	0	0	0	0	0	0
Aromatic	Biosynthetic pathways	Biosynthetic pathways	P87064	DodA	0	0	0	0	0	0	0	0	0	0	0	0	0	0	0	0	0	0	0	0	0	1	1	0	0	0	0	0	0	0	0	0	0	0	0	0	0	0	0	0	0	0	0	0	0
Quinic acid	Benzoates peripheral pathways	Quinic acid catabolism	NRRL3_11035	DsdA	0	0	0	0	0	0	0	0	0	0	0	1	0	0	0	0	0	0	0	0	0	0	0	0	0	0	0	0	0	0	0	0	0	0	0	0	0	1	0	0	0	0	0	0	0
Aromatic	Biosynthetic pathways	Biosynthetic pathways	A0A2D1VNJ8	EchPT1	0	0	0	0	0	0	0	1	0	0	0	0	1	1	0	0	0	0	0	0	0	0	0	0	0	0	0	0	0	0	0	0	0	0	0	0	0	0	0	0	0	0	0	0	0
Aromatic	Cinnamic acids peripheral pathways	Cinnamic acids peripheral pathways	A0A6C0PI29	Fae1	0	0	0	0	0	0	0	0	0	0	0	0	0	0	0	0	0	0	0	0	0	0	0	0	0	0	0	0	0	0	0	0	0	0	0	0	0	0	0	0	0	0	0	0	0
Aromatic	Cinnamic acids peripheral pathways	Cinnamic acids peripheral pathways	Q9P979	FaeA_Aspaw	0	0	0	0	0	0	0	0	0	0	0	0	0	0	0	0	0	0	0	0	0	0	0	0	0	0	0	0	0	0	0	0	0	0	0	0	0	0	0	0	0	0	0	0	0
Aromatic	Cinnamic acids peripheral pathways	Cinnamic acids peripheral pathways	A2QSY5	FaeA_Aspnc	0	0	0	0	0	0	0	0	0	0	0	0	0	0	0	0	0	0	0	0	0	0	0	0	0	0	0	0	0	0	0	0	0	0	0	0	0	0	0	0	0	0	0	0	0
Aromatic	Cinnamic acids peripheral pathways	Cinnamic acids peripheral pathways	Q2UNW5	FaeA_Aspor	0	0	0	0	0	0	0	0	1	0	1	0	0	1	0	0	0	0	0	0	0	0	0	0	0	0	0	0	0	0	0	0	0	0	0	0	0	0	0	0	1	0	0	0	0
Aromatic	Cinnamic acids peripheral pathways	Cinnamic acids peripheral pathways	Q2UP89	FaeB-1	0	0	0	0	1	0	0	0	0	1	0	1	0	1	0	0	0	0	0	1	0	0	1	0	0	0	0	0	0	0	0	0	0	0	1	0	0	1	0	0	0	0	0	0	0
Aromatic	Cinnamic acids peripheral pathways	Cinnamic acids peripheral pathways	Q2UMX6	FaeB-2	0	1	0	0	0	0	1	1	1	0	1	0	0	1	0	1	0	0	0	0	0	2	1	1	1	1	1	0	0	0	1	0	0	0	0	0	0	0	0	0	0	0	0	0	0
Aromatic	Cinnamic acids peripheral pathways	Cinnamic acids peripheral pathways	B8LV47	FaeC	0	0	0	0	0	0	0	0	0	0	0	0	0	0	0	0	0	0	0	0	0	0	0	0	0	0	0	0	0	0	0	0	0	0	0	0	0	0	0	0	0	0	0	0	0
Homogentisate	Homogentisate pathway	Homogentisate pathway	Q00770	FahA	0	0	1	1	1	1	1	1	0	1	1	0	1	1	0	0	0	0	0	0	0	0	0	0	0	0	0	1	0	1	0	0	0	1	0	1	0	0	1	0	0	0	0	0	0
Aromatic	Cinnamic acids peripheral pathways	Cinnamic acids peripheral pathways	A2QHE5	Fdc1_ohbA1	0	0	0	0	0	0	0	2	1	2	1	2	1	1	0	1	0	1	1	0	0	1	1	1	1	0	1	0	0	0	0	0	0	0	1	2	1	1	0	0	0	1	0	0	1
Aromatic	Biosynthetic pathways	Biosynthetic pathways	Q50EL0	FgaPT2	0	0	0	0	0	0	0	0	0	0	1	0	0	0	0	0	0	0	0	0	0	0	0	0	0	0	0	1	0	0	0	0	0	0	0	0	0	1	0	0	0	0	0	0	0
Aromatic	Others	Others	I1RAG2	FgPhm1	0	1	1	1	0	0	0	1	0	0	0	1	1	1	0	1	1	0	0	1	1	1	1	1	1	0	1	1	0	1	1	0	1	1	1	1	1	1	1	1	0	1	0	1	0
CoA-dependent beta oxidative	Cinnamic acids CoA-dependent beta-oxidative pathway	Cinnamic acids CoA-dependent beta-oxidative pathway	NRRL3_00672	FoxA	1	1	1	1	1	1	1	1	1	1	1	1	1	1	1	1	0	1	1	1	1	1	1	0	1	1	1	1	1	1	1	1	1	1	1	1	1	1	1	1	1	1	1	1	1
Gentisate	Gentisate pathway	Gentisate pathway	G8BL05	FPH1	0	1	1	1	0	1	1	0	0	0	0	0	0	0	0	1	0	0	0	0	0	1	1	1	0	0	0	0	0	0	0	0	0	0	1	0	2	0	0	1	1	1	0	0	0
Gentisate	Gentisate pathway	Gentisate pathway	Q4W9H0	FphG	0	1	0	0	0	0	0	0	0	1	0	0	1	1	0	1	0	1	0	1	0	1	1	0	1	0	3	0	0	0	1	0	0	0	0	0	1	0	0	0	0	0	0	0	0
Aromatic amino acids	Aromatic amino acids metabolism	Indole-3-pyruvic acid pathway	Q7S5H6	Gdc-3	2	1	1	1	1	1	1	1	0	0	1	1	0	0	0	0	1	1	1	1	1	1	1	1	1	1	1	1	1	1	1	0	1	1	1	1	1	1	1	1	1	2	1	1	1
Gentisate	Gentisate pathway	Gentisate pathway	Q4W9H3	GdoG	0	0	0	0	0	0	0	0	0	0	0	0	1	1	0	1	0	0	0	0	0	1	1	0	1	0	2	0	0	0	1	0	0	0	0	0	1	0	0	0	1	0	0	0	0
Hydroxyquinol	3-Oxoadipate pathway hydroxyquinol branch	3-Oxoadipate pathway hydroxyquinol branch	M2RFP1	GsMAR1	1	1	0	0	0	0	0	0	0	0	0	0	0	0	1	1	0	0	0	1	0	0	0	0	0	0	1	0	0	0	0	0	0	0	0	0	1	0	0	0	1	0	0	0	0
Aromatic	Biosynthetic pathways	Biosynthetic pathways	A0A3G9K5C8	H3h	0	0	0	0	0	0	0	0	0	0	0	0	0	0	0	0	0	0	0	0	0	0	0	0	0	0	0	0	0	0	0	0	0	0	0	0	0	0	0	0	0	0	0	0	0
Aromatic amino acids	Aromatic amino acids metabolism	Shikimate pathway	Q9P4D8	HARO7	0	0	0	0	0	0	0	0	0	0	0	0	0	0	0	0	0	1	1	0	0	0	0	0	0	0	0	0	1	0	0	0	0	0	0	0	0	0	0	0	0	0	0	0	1
Gentisate	Gentisate pathway	Gentisate pathway	G8BL03	HBT1	0	0	0	0	0	0	0	1	1	1	1	1	1	0	0	0	0	0	0	0	0	0	0	0	0	0	0	0	0	0	0	0	0	0	1	0	0	1	0	0	1	0	0	0	0
CoA-dependent beta oxidative	Cinnamic acids CoA-dependent beta-oxidative pathway	Cinnamic acids CoA-dependent beta-oxidative pathway	NRRL3_05989	HcsA	0	0	0	0	0	0	0	1	1	1	1	1	1	1	0	0	0	0	0	0	0	0	0	0	0	0	1	0	0	0	0	0	0	0	0	0	0	1	0	0	0	0	0	0	0
Aromatic	Biosynthetic pathways	Biosynthetic pathways	P0DUM0	Hkm12	0	0	1	0	0	1	0	0	0	0	0	1	0	0	0	0	0	0	0	0	0	0	0	0	0	0	0	0	0	0	0	0	0	0	0	1	0	0	0	0	0	0	0	0	0
Aromatic	Biosynthetic pathways	Biosynthetic pathways	P0DUL2	Hkm4	0	0	0	0	0	0	0	0	0	0	1	0	0	0	0	0	0	0	0	0	1	0	0	0	0	0	0	0	0	0	0	0	0	0	0	0	0	0	0	0	0	0	0	0	0
Aromatic	Biosynthetic pathways	Biosynthetic pathways	P0DUL3	Hkm5	0	0	0	0	0	0	0	0	0	0	1	0	1	0	0	0	0	0	0	0	0	0	0	0	0	0	0	0	0	0	0	0	0	0	0	0	0	0	0	0	0	0	0	0	0
Aromatic	Biosynthetic pathways	Biosynthetic pathways	P0DUQ0	Hkm6	0	0	0	0	0	0	0	0	0	0	1	0	0	0	0	0	0	0	0	0	0	0	0	0	0	0	0	0	0	0	0	0	0	0	0	0	0	0	0	0	0	0	0	0	0
Aromatic	Biosynthetic pathways	Biosynthetic pathways	P0DUL5	Hkm7	0	0	0	0	0	0	0	0	0	0	1	0	1	0	0	0	0	0	0	0	0	0	0	0	0	0	0	0	0	0	0	0	0	0	0	0	0	0	0	0	0	0	0	0	0
Aromatic	Biosynthetic pathways	Biosynthetic pathways	P0DUL6	Hkm8	0	0	0	0	0	0	0	0	0	0	1	0	0	0	0	0	0	0	0	0	0	0	0	0	0	0	0	0	0	0	0	0	0	0	0	0	0	0	0	0	0	0	0	0	0
Homogentisate	Homogentisate pathway	Homogentisate pathway	Q4WHT9	HmgA_Aspfu	0	1	1	1	1	1	1	1	1	1	1	1	1	1	1	1	1	0	0	1	1	1	2	1	1	0	1	1	0	1	1	0	1	1	2	1	1	1	1	1	1	1	0	1	0
Aromatic amino acids	Aromatic amino acids metabolism	Homogentisate peripheral pathways	Q5BC32	HmgX	0	1	1	1	1	1	1	1	1	1	1	1	1	1	1	1	1	0	0	1	1	1	1	1	1	0	1	1	0	1	1	0	0	1	1	1	1	1	1	1	1	1	0	1	0
Aromatic amino acids	Aromatic amino acids metabolism	Homogentisate peripheral pathways	Q4WHU1	HppD	0	1	1	1	1	1	1	1	2	1	2	1	1	1	1	1	1	0	1	1	1	1	1	1	1	0	1	1	1	1	1	0	1	1	0	1	1	1	1	1	1	1	1	1	0
Nicotinate	Nicotinate metabolism	Nicotinate metabolism	Q5AYW2	HxnM	0	2	1	1	1	1	1	1	0	1	1	1	1	1	1	1	1	0	0	2	0	3	2	3	0	0	3	1	0	0	2	0	1	2	1	1	2	1	0	0	0	1	0	0	0
Nicotinate	Nicotinate metabolism	Nicotinate metabolism	C8VJW1	HxnP	0	1	0	0	0	0	0	0	0	0	1	1	0	1	0	0	0	0	0	0	0	1	1	0	1	0	1	0	0	0	1	0	0	0	1	0	0	0	0	0	0	0	0	0	0
Nicotinate	Nicotinate metabolism	Nicotinate metabolism	C8VJW0	HxnR	0	1	1	1	0	0	0	1	0	0	0	1	1	1	0	0	0	0	0	1	0	1	1	1	1	0	1	1	0	0	1	0	0	1	1	0	1	1	0	0	0	0	0	0	0
Nicotinate	Nicotinate metabolism	Nicotinate metabolism	A0A1U8QNG8	HxnS	1	1	1	1	1	1	1	1	1	1	1	1	1	1	1	1	1	0	0	1	1	1	1	1	1	1	1	1	0	1	1	0	1	1	1	1	1	1	1	1	1	1	1	1	0
Nicotinate	Nicotinate metabolism	Nicotinate metabolism	A0A1U8QTA2	HxnT	1	1	1	1	1	2	2	2	1	2	1	1	1	2	0	0	1	0	0	0	1	2	2	1	1	0	2	1	0	1	2	8	0	0	2	0	1	1	1	0	1	0	0	1	0
Nicotinate	Nicotinate metabolism	Nicotinate metabolism	C8VK32	HxnW	0	0	0	0	0	0	0	0	0	0	0	0	1	0	0	0	0	0	0	0	0	0	1	1	1	0	1	0	0	0	0	0	1	1	1	0	0	0	0	0	0	0	0	0	0
Nicotinate	Nicotinate metabolism	Nicotinate metabolism	Q5ARB9	HxnX	0	0	1	1	0	0	0	1	0	0	0	1	1	1	0	1	1	0	0	1	0	1	1	1	1	0	1	1	0	0	0	0	1	1	1	0	1	1	0	0	0	0	0	0	0
Nicotinate	Nicotinate metabolism	Nicotinate metabolism	C8VK14	HxnY	1	1	0	0	1	0	0	1	1	1	1	2	0	2	0	0	0	0	0	1	0	1	0	1	1	0	0	0	0	0	1	0	1	0	1	0	1	1	1	0	0	0	0	0	0
Nicotinate	Nicotinate metabolism	Nicotinate metabolism	C8VK15	HxnZ	1	1	1	1	1	1	1	1	1	1	2	1	1	1	1	1	1	0	0	1	1	0	1	1	1	0	1	1	0	1	1	0	0	1	1	0	1	1	1	1	1	1	1	1	0
Aromatic	Cinnamic acids peripheral pathways	Cinnamic acids peripheral pathways	A0A0K8JKL5	IFPad	0	1	0	0	0	1	1	2	0	1	1	1	0	2	1	1	1	0	0	1	0	1	1	1	1	0	1	0	0	0	0	0	0	0	1	1	1	1	0	0	1	0	0	0	0
Aromatic amino acids	Aromatic amino acids metabolism	Tryptophan metabolism	Q5BGU9	IvoB	0	0	0	0	0	0	0	0	0	0	1	0	1	0	0	0	0	0	0	0	0	0	0	0	0	0	0	0	0	0	0	0	0	0	0	0	0	0	0	0	0	0	0	0	0
CoA-dependent beta oxidative	Cinnamic acids CoA-dependent beta-oxidative pathway	Cinnamic acids CoA-dependent beta-oxidative pathway	NRRL3_05990	KatA	1	1	1	1	1	1	1	2	2	2	2	2	2	2	1	1	1	0	0	1	1	1	1	1	1	0	2	1	0	1	1	0	1	1	1	1	1	2	1	1	1	1	1	1	0
3-Oxoadipate	3-Oxoadipate pathway	3-Oxoadipate pathway (common)	NRRL3_01526	KctA	1	1	1	1	1	0	1	1	1	1	1	1	1	1	1	1	1	1	0	1	0	1	1	0	1	0	1	1	0	0	1	0	1	0	0	0	1	1	1	0	1	0	0	0	1
Aromatic amino acids	Aromatic amino acids metabolism	Tryptophan metabolism	Q7RXY2	Kyn-2	0	0	0	0	0	0	0	0	0	0	0	0	0	0	0	0	0	0	0	0	0	0	0	0	0	0	0	0	0	0	0	0	0	0	0	0	0	0	1	0	0	0	0	0	0
Aromatic amino acids	Aromatic amino acids metabolism	Indole-3-pyruvic acid pathway	Q1K874	Lao-2	0	0	0	0	0	0	0	0	0	0	0	0	0	0	0	0	0	0	0	0	0	0	0	1	0	0	0	0	0	1	0	0	0	0	0	0	0	0	0	1	0	0	0	0	0
Aromatic	Benzoates peripheral pathways	3-Oxoadipate pathway catechol branch peripheral	XP_046089355	LeOMT1	0	0	0	0	0	0	0	2	1	2	0	1	1	1	0	0	0	0	0	0	0	0	1	0	0	0	1	0	0	0	0	0	0	0	0	0	0	1	0	0	0	0	0	0	0
Aromatic	Benzoates peripheral pathways	3-Oxoadipate pathway catechol branch peripheral	XP_046082518	LeOMT2	0	0	0	0	0	0	0	0	0	0	0	0	0	0	0	0	0	0	0	0	0	0	0	0	0	0	1	0	0	0	0	0	0	0	0	0	0	0	0	0	0	0	0	0	0
Homogentisate	Homogentisate pathway	Homogentisate pathway	O43123	MaiA	0	0	0	0	0	0	0	1	1	1	1	1	1	1	1	0	0	0	0	0	1	1	1	1	0	0	1	0	0	0	0	0	0	0	1	1	0	1	0	0	0	1	0	0	0
Catechol	3-Oxoadipate pathway catechol branch	3-Oxoadipate pathway catechol branch	Q5AMS5	MCI1	0	0	0	0	0	0	0	0	0	0	0	0	0	0	0	0	0	1	0	0	0	0	0	0	0	0	0	0	0	0	0	0	0	0	0	0	0	0	0	0	0	0	0	0	0
Aromatic	Biosynthetic pathways	Biosynthetic pathways	Q5BH33	MdpD	0	0	0	0	1	1	0	1	1	0	1	0	2	0	0	0	0	0	0	0	1	0	0	0	0	0	0	0	0	0	1	0	0	0	0	0	0	0	1	0	0	0	0	0	0
Aromatic	Benzoates peripheral pathways	Gentisate like-pathway peripheral pathways	Q4W9G9	MfsG	0	0	0	1	0	0	0	0	0	1	0	0	1	1	0	1	0	0	0	0	0	0	0	0	0	0	0	0	0	0	0	0	0	0	1	0	1	0	0	0	0	0	0	0	0
Methoxyhidroquinone	Methoxyhydroquinone pathway	Methoxyhydroquinone pathway	NRRL3_10111	MhdA	0	0	0	0	0	0	0	1	1	0	0	0	1	0	0	0	0	0	0	1	0	0	0	0	0	0	0	0	0	1	1	0	0	0	0	1	1	0	0	0	0	1	0	1	0
Catechol	3-Oxoadipate pathway catechol branch	3-Oxoadipate pathway catechol branch	A0A1D8PLG7	MLI1	0	0	0	0	0	0	0	0	0	0	0	0	0	0	0	0	0	1	0	0	0	0	0	0	0	0	0	0	0	0	0	0	0	0	0	0	0	0	0	0	0	0	0	0	0
Aromatic amino acids	Aromatic amino acids metabolism	Indole-3-pyruvic acid pathway	Q1K7B9	Mox-2	0	0	1	1	1	1	1	0	0	0	0	0	0	0	0	0	1	0	0	0	1	1	1	1	1	0	1	1	0	1	0	0	0	1	1	1	0	0	1	1	0	1	0	1	0
Aromatic	Benzoates peripheral pathways	Benzoates peripheral pathways	G2Q526	MtPPO-809	0	1	0	0	1	1	1	0	1	0	0	0	0	0	0	1	0	0	0	1	0	1	0	0	0	0	1	1	0	1	1	0	0	1	1	0	1	0	1	0	0	0	0	1	0
Aromatic amino acids	Aromatic amino acids metabolism	Indole-3-pyruvic acid pathway	Q7RWL7	Naa-2	1	1	0	0	0	1	1	1	1	1	1	1	1	1	0	0	0	0	0	1	0	1	1	1	0	1	0	0	0	1	1	0	1	1	1	0	1	1	1	1	1	0	1	1	0
Aromatic amino acids	Aromatic amino acids metabolism	Tryptophan metabolism	A0A6G9KIF9	NanC	0	1	1	1	1	1	1	1	1	1	1	1	1	1	0	1	1	0	0	1	0	1	1	0	1	0	1	0	0	1	1	0	0	1	1	0	1	1	1	0	1	1	0	1	0
Aromatic	Benzoates peripheral pathways	Benzoates peripheral pathways	Q7RW48	NcCar	0	0	1	1	2	2	2	1	0	1	0	0	1	1	0	0	0	0	0	0	1	1	1	1	1	0	0	1	0	0	0	0	0	1	2	1	0	1	1	1	0	1	0	0	0
Protocatechuate	3-Oxoadipate pathway protocatechuate branch	3-Oxoadipate pathway protocatechuate branch	P38677	NCU04071	0	1	1	1	1	1	1	1	1	1	1	1	1	1	1	1	1	0	0	1	0	1	1	1	1	0	1	1	0	1	1	0	0	1	1	1	1	1	1	1	1	1	0	1	0
Aromatic amino acids	Aromatic amino acids metabolism	Tryptophan metabolism	Q7S3C9	Nic-3	1	1	1	1	1	1	1	1	1	1	1	1	1	1	1	1	1	1	1	1	1	1	1	1	1	1	1	1	1	1	1	0	1	0	1	1	1	1	1	1	1	1	1	1	1
Protocatechuate	3-Oxoadipate pathway protocatechuate branch	3-Oxoadipate pathway protocatechuate branch	NRRL3_00837	NRRL3_00837	1	1	1	1	1	1	1	1	1	1	1	0	1	1	0	1	1	0	0	1	0	1	1	0	1	0	1	1	0	1	1	0	1	1	0	1	1	1	1	0	1	1	0	0	0
Gentisate	Gentisate pathway	Gentisate pathway	A0AAD7UYY2	O0I10_009692	0	0	0	0	0	0	0	0	0	0	0	0	0	0	0	0	0	0	0	0	0	0	0	0	0	0	0	0	0	0	0	0	0	0	0	0	0	0	0	0	0	0	0	0	1
Gentisate	Gentisate pathway	Gentisate pathway	A0AAD7UY59	O0I10_009696	0	0	1	1	1	1	1	0	0	0	0	0	0	0	0	1	0	0	0	0	0	1	1	1	0	0	0	0	0	0	0	0	0	0	1	0	1	0	0	1	0	1	0	0	0
Catechol	3-Oxoadipate pathway catechol branch	3-Oxoadipate pathway catechol branch	Q5AMS7	OEL1	0	0	0	0	0	0	0	0	0	0	0	0	0	0	0	0	0	1	0	0	0	0	0	0	0	0	0	0	0	0	0	0	0	0	0	0	0	0	0	0	0	0	0	0	0
Methoxyhidroquinone	Methoxyhydroquinone pathway	Methoxyhydroquinone pathway	NRRL3_10110	OmeA	0	0	0	0	0	0	0	1	1	1	1	1	1	1	1	0	0	0	0	0	0	1	0	0	0	0	1	1	0	0	0	0	0	0	1	0	0	1	0	0	0	0	0	0	0
3-Oxoadipate	3-Oxoadipate pathway	3-Oxoadipate pathway (common)	Q59Z19	OSC1	0	1	1	1	1	1	1	1	1	1	1	1	1	1	2	1	1	0	0	1	0	1	1	1	0	0	3	1	0	1	1	0	1	1	1	1	1	1	1	1	1	1	0	1	0
Aromatic	Cinnamic acids peripheral pathways	Cinnamic acids peripheral pathways	P32953	P32953	0	0	0	0	0	0	0	0	0	0	0	0	0	0	0	0	0	0	0	0	0	0	0	0	0	0	0	0	0	0	0	0	0	0	1	0	0	0	0	0	0	0	0	0	0
Aromatic	Cinnamic acids peripheral pathways	Cinnamic acids peripheral pathways	P33751	PAD1	0	0	0	0	0	0	0	0	1	0	0	0	0	1	0	0	0	0	0	0	0	0	0	0	0	0	0	0	0	0	0	0	0	0	1	0	0	0	0	0	0	0	0	0	0
Aromatic	Cinnamic acids peripheral pathways	Cinnamic acids peripheral pathways	A2QHE3	PadA1	0	0	0	0	0	0	0	1	1	2	1	1	1	1	0	1	1	1	0	0	0	1	1	0	1	0	1	0	0	0	0	0	0	0	2	1	1	2	0	0	0	1	0	0	1
Aromatic	Cinnamic acids peripheral pathways	Cinnamic acids peripheral pathways	A2R0P6	PadA2	0	0	0	0	0	0	0	0	0	0	0	1	0	0	0	0	0	0	0	0	0	0	0	0	0	0	0	0	0	0	0	0	0	0	0	0	0	0	0	0	0	0	0	0	0
Aromatic amino acids	Aromatic amino acids metabolism	Phenylalanine metabolism	L7PAA8	PAH-2	0	0	0	0	0	0	0	0	0	0	0	0	0	0	0	0	0	0	0	0	0	0	0	0	0	0	0	0	0	0	0	0	0	0	0	0	0	0	0	0	0	0	0	0	0
Aromatic	Cinnamic acids peripheral pathways	Methoxyhydroquinone pathway peripheral	Phchr4_2_6226447	Pc-ALDH1	0	0	0	0	0	0	0	0	0	0	0	0	0	0	0	0	0	0	0	0	0	0	0	0	0	0	0	0	0	0	0	0	0	0	0	0	0	0	0	0	0	0	0	0	0
Aromatic	Cinnamic acids peripheral pathways	Methoxyhydroquinone pathway peripheral	Phchr4_2_6217600	Pc-ALDH2	0	0	0	0	0	0	0	0	0	0	0	0	0	0	0	0	0	0	0	0	0	0	0	0	0	0	0	0	0	0	0	0	0	0	0	0	0	0	0	0	0	0	0	0	0
Protocatechuate	3-Oxoadipate pathway protocatechuate branch	3-Oxoadipate pathway protocatechuate branch	A0A0D3QFR8	PcaB3	0	0	0	0	0	0	0	0	0	0	0	1	0	0	0	0	0	0	0	0	0	1	1	1	0	0	1	0	0	0	1	0	0	0	1	0	0	0	0	0	0	0	0	0	0
Aromatic	Benzoates peripheral pathways	3-Oxoadipate pathway protocatechuate branch peripheral	Q4H2B4	PcCYP1f	1	1	1	1	1	1	1	0	0	1	1	0	0	1	1	1	1	0	0	1	1	1	1	1	1	0	1	1	0	1	1	0	0	1	2	1	1	2	1	1	1	1	1	1	0
Aromatic amino acids	Aromatic amino acids metabolism	Phenylalanine metabolism	L7PA84	PCD	0	0	0	0	0	0	0	0	0	0	0	0	0	0	0	1	0	0	0	0	0	0	0	0	0	0	0	0	0	1	0	0	0	0	0	0	0	0	0	0	0	0	0	0	0
Aromatic	Phenylacetates peripheral pathways	Homogentisate peripheral pathways	P87208	PdcA	1	1	1	1	1	1	1	0	1	2	1	1	1	1	1	0	1	2	2	1	1	1	1	1	1	1	1	1	1	1	1	2	1	1	1	1	1	1	1	1	0	1	0	1	1
Aromatic	Phenylacetates peripheral pathways	Homogentisate peripheral pathways	P51844	PdcB	0	0	1	1	0	0	0	1	1	1	2	1	1	2	1	0	0	0	0	0	1	1	1	0	0	0	1	0	0	0	0	0	0	1	1	0	0	1	0	0	1	1	0	0	0
Aromatic amino acids	Aromatic amino acids metabolism	Aromatic amino acids metabolism	P32452	PHA2	0	0	0	0	0	0	0	0	0	0	0	0	0	0	0	0	0	1	0	0	0	0	0	0	0	0	0	0	0	0	0	1	0	0	0	0	0	0	0	0	0	0	0	0	0
Aromatic	Phenylacetates peripheral pathways	Homogentisate peripheral pathways	Q9Y7G5	PhacA	0	1	0	0	0	0	0	1	1	1	1	1	1	1	1	1	1	0	0	1	1	0	0	0	0	0	1	0	0	0	1	0	0	0	1	1	1	1	0	0	1	1	0	0	0
Aromatic	Phenylacetates peripheral pathways	Homogentisate peripheral pathways	Q078T0	PhacB	0	1	1	1	1	1	1	1	1	1	1	1	1	1	1	1	0	0	0	0	0	1	1	1	1	0	2	1	0	0	1	0	0	1	2	1	1	1	0	0	0	1	0	0	0
Aromatic amino acids	Aromatic amino acids metabolism	Phenylalanine metabolism	Q30KV5	PhenA	1	1	1	1	1	1	1	1	1	1	1	1	1	1	1	1	1	0	0	1	1	0	0	1	1	0	1	1	0	1	1	0	1	1	1	1	1	1	1	1	1	1	0	1	0
Aromatic	Phenols peripheral pathways	Phenols peripheral pathways	Q59X73	PHH1	0	0	0	0	0	0	0	0	0	0	0	0	0	0	0	0	0	0	0	0	0	0	0	0	0	0	0	0	0	0	0	0	0	0	0	0	0	0	1	0	0	0	0	0	0
Aromatic	Biosynthetic pathways	Biosynthetic pathways	A0A0U2JT37	PigN	0	0	0	1	0	0	0	1	1	0	1	1	1	0	0	0	0	0	0	0	0	0	0	0	0	0	0	1	0	0	0	0	0	0	0	0	0	0	1	0	0	0	0	0	0
Protocatechuate	3-Oxoadipate pathway protocatechuate branch	3-Oxoadipate pathway protocatechuate branch	A0A067NHM4	PLEOSDRAFT_1048986	0	0	0	0	0	0	0	0	0	0	0	0	0	0	0	0	0	0	0	0	0	0	0	0	0	0	0	0	0	0	0	0	0	0	0	0	0	0	0	0	0	0	0	0	0
Protocatechuate	3-Oxoadipate pathway protocatechuate branch	3-Oxoadipate pathway protocatechuate branch	A0A067N613	PLEOSDRAFT_1049235	0	0	0	0	0	0	0	0	0	0	0	0	0	0	0	0	0	0	0	0	0	0	0	0	0	0	0	0	0	0	0	0	0	0	0	0	0	0	0	0	0	0	0	0	0
Protocatechuate	3-Oxoadipate pathway protocatechuate branch	3-Oxoadipate pathway protocatechuate branch	A0A067N5I1	PLEOSDRAFT_1068280	0	0	0	0	0	0	0	0	0	0	0	0	0	0	0	0	0	0	0	0	0	0	0	0	0	0	0	0	0	0	0	0	0	0	0	0	0	0	0	0	0	0	0	0	0
Protocatechuate	3-Oxoadipate pathway protocatechuate branch	3-Oxoadipate pathway protocatechuate branch	A0A067N8I4	PLEOSDRAFT_41780	0	0	0	0	0	0	0	0	0	0	0	0	0	0	0	0	0	0	0	0	0	0	0	0	0	0	0	0	0	0	0	0	0	0	0	0	0	0	0	0	0	0	0	0	0
Aromatic amino acids	Aromatic amino acids metabolism	Aromatic amino acids metabolism	A0A4Y6HUD7	PoPAL2	2	0	0	0	1	0	1	2	3	2	3	1	2	2	1	0	0	0	0	1	0	1	1	1	0	0	0	1	0	1	0	0	0	0	0	1	0	1	1	0	1	1	1	1	0
Aromatic	Benzoates peripheral pathways	Benzoates peripheral pathways	A0A9P1ME48	PpPPO-c2092	0	0	0	0	0	0	0	0	0	0	0	0	0	0	0	1	0	0	0	0	0	0	0	0	0	0	0	0	0	0	0	0	0	0	0	0	0	0	0	0	0	0	0	0	0
Protocatechuate	3-Oxoadipate pathway protocatechuate branch	3-Oxoadipate pathway protocatechuate branch	A2R1P9	PrcA	0	1	1	1	1	1	1	1	1	1	1	1	1	1	1	0	1	0	0	0	0	1	1	1	1	0	1	1	0	1	0	0	0	1	1	1	0	1	1	1	1	1	0	1	0
Aromatic	Benzoates peripheral pathways	Benzoates peripheral pathways	Q7SIC2	Q7SIC2	0	0	0	0	0	0	0	1	1	1	1	1	1	1	1	0	1	0	0	0	0	1	1	1	0	0	1	0	0	0	1	0	0	0	0	0	1	0	0	0	0	0	0	0	0
Aromatic	Benzoates peripheral pathways	Aminobenzoates metabolism	Q92402	Q92402	0	0	0	0	0	0	0	0	0	0	0	0	0	0	0	0	0	0	0	0	0	0	0	0	0	0	0	0	0	0	0	0	0	0	0	0	0	0	0	0	0	0	0	0	0
Quinic acid	Benzoates peripheral pathways	Quinic acid catabolism	P11637	Qa-1s	0	2	0	0	1	1	1	1	1	1	0	1	1	1	0	2	0	0	0	1	0	1	1	1	1	0	0	0	0	0	1	0	0	1	1	0	2	1	1	1	0	1	0	1	0
Quinic acid	Benzoates peripheral pathways	Quinic acid catabolism	P11635	Qa-3	0	1	1	1	1	1	1	1	1	1	1	1	1	1	2	1	1	0	0	1	0	1	1	1	1	0	1	0	0	0	1	0	1	1	1	0	1	1	1	1	1	1	0	1	1
Quinic acid	Benzoates peripheral pathways	Quinic acid catabolism	P07046	Qa-4	0	1	1	1	1	1	1	1	1	1	1	0	1	1	1	1	1	0	0	1	0	1	1	1	1	0	0	1	0	1	1	0	0	1	1	0	1	0	1	1	1	1	0	1	0
Quinic acid	Benzoates peripheral pathways	Quinic acid catabolism	NRRL3_11036	QupA	0	1	0	0	1	1	1	1	1	1	1	1	1	1	2	1	2	2	1	1	0	0	1	1	1	0	2	0	0	0	1	0	0	1	1	0	1	1	1	1	1	1	0	1	2
Quinic acid	Benzoates peripheral pathways	Quinic acid catabolism	NRRL3_05631	QupB	0	0	0	0	0	0	0	1	1	1	1	1	1	1	0	0	0	0	0	0	0	1	1	1	0	0	0	0	0	0	0	0	0	0	1	0	0	1	0	0	0	0	0	0	0
Quinic acid	Benzoates peripheral pathways	Quinic acid catabolism	P10563	QutA	0	0	0	0	0	0	0	0	0	1	0	0	1	0	0	0	0	0	0	0	0	0	0	0	0	0	0	0	0	0	0	0	0	0	0	0	0	0	0	0	0	0	0	0	0
Quinic acid	Benzoates peripheral pathways	Quinic acid catabolism	Q5BE90	QutC	0	0	0	0	1	0	0	0	0	0	1	0	0	0	0	0	0	0	0	0	0	0	0	0	0	0	0	0	0	0	0	0	0	0	0	0	0	0	0	0	0	0	0	0	0
Quinic acid	Benzoates peripheral pathways	Quinic acid catabolism	P05147	QutE2	0	0	0	0	1	1	1	1	1	1	1	1	1	1	1	2	1	1	0	1	0	2	1	1	1	0	1	0	0	0	1	0	1	1	1	0	1	1	1	1	1	1	0	0	1
Quinic acid	Benzoates peripheral pathways	Quinic acid-like catabolism	Q4WZ01	QutE2_Aspfu	0	0	0	0	0	0	0	0	0	0	0	0	0	1	0	0	0	0	0	0	0	0	0	0	0	0	0	0	0	0	0	0	0	0	0	0	0	0	0	0	0	0	0	0	0
Quinic acid	Benzoates peripheral pathways	Quinic acid catabolism	P25416	QutG	0	1	0	0	1	1	1	1	1	1	1	1	1	1	1	1	1	0	0	1	0	1	1	1	1	0	1	0	0	0	1	0	0	1	1	0	1	1	1	1	0	1	0	1	1
Quinic acid	Benzoates peripheral pathways	Quinic acid catabolism	G5EB60	QutH	0	0	0	0	0	0	0	1	1	1	1	1	1	1	1	0	1	1	0	0	0	1	1	1	0	0	1	0	0	0	1	0	1	1	1	0	1	1	0	0	0	1	0	1	1
Quinic acid	Benzoates peripheral pathways	Quinic acid catabolism	NRRL3_11038	QutR_Aspnig	0	0	0	0	0	0	0	1	1	0	1	1	0	1	0	0	0	0	0	0	0	0	0	0	0	0	0	0	0	0	0	0	0	0	0	0	0	1	0	0	0	0	0	0	0
Aromatic	Benzoates peripheral pathways	Gentisate like-pathway peripheral pathways	A0A384JIP2	Rco1_Botfb	0	0	0	0	0	0	0	0	0	1	1	0	0	1	0	1	1	0	0	0	0	1	1	1	0	0	1	0	0	0	1	0	0	0	1	0	1	0	1	0	0	0	0	0	0
Aromatic	Benzoates peripheral pathways	Gentisate like-pathway peripheral pathways	Q2HHS4	Rco1_Chagb	0	1	1	1	1	1	1	0	0	0	0	0	1	0	0	1	0	0	0	1	0	0	0	0	1	0	1	1	0	1	1	0	0	1	0	0	1	0	2	0	0	0	0	1	0
Protocatechuate	3-Oxoadipate pathway protocatechuate branch	3-Oxoadipate pathway protocatechuate branch	M7X416	RHTO_05020	0	0	0	0	0	0	0	0	0	0	0	0	0	0	0	0	0	0	0	0	0	0	0	0	0	0	0	0	0	0	0	0	0	0	0	0	0	0	0	0	0	0	0	0	0
Protocatechuate	3-Oxoadipate pathway protocatechuate branch	3-Oxoadipate pathway protocatechuate branch	M7X3E6	RHTO_05021	0	0	0	0	0	0	0	0	0	0	0	0	0	0	0	0	0	0	0	0	0	0	0	0	0	0	0	0	0	0	0	0	0	0	0	0	0	0	0	0	0	0	0	0	0
Gentisate	Gentisate pathway	Gentisate pathway	A0A084GG48	SAPIO_CDS0605	0	0	0	0	0	0	0	0	0	0	0	0	0	0	0	1	0	0	0	0	0	0	0	0	0	0	0	0	0	0	0	0	0	0	0	0	1	0	0	0	0	0	0	0	0
Catechol	3-Oxoadipate pathway catechol branch	3-Oxoadipate pathway catechol branch	A0A084G3Y7	SAPIO_CDS6465	0	0	0	0	0	0	0	0	0	0	0	0	0	0	0	0	0	0	0	0	1	0	0	0	0	0	1	0	0	0	0	0	0	0	0	0	0	0	0	0	0	0	0	0	0
Aromatic	Benzoates peripheral pathways	Benzoates peripheral pathways	A0A084FYU8	SAPIO_CDS8718	1	1	1	1	1	1	2	0	1	0	0	0	0	0	0	0	1	2	0	0	0	1	1	1	1	0	1	1	0	0	1	0	0	1	2	1	1	0	1	1	0	0	1	1	1
Catechol	3-Oxoadipate pathway catechol branch	3-Oxoadipate pathway catechol branch	A0A084FYV0	SAPIO_CDS8720	0	0	0	0	0	0	0	0	1	1	1	1	0	1	0	0	0	0	0	0	0	1	1	0	0	0	1	0	0	0	0	0	0	0	1	0	0	1	0	0	0	0	0	0	0
Hydroxyquinol	3-Oxoadipate pathway hydroxyquinol branch	3-Oxoadipate pathway hydroxyquinol branch	A0A084FWX5	SAPIO_CDS9498	0	0	0	0	0	0	0	0	0	0	0	0	0	0	0	0	0	0	0	0	0	0	0	0	0	0	0	0	0	0	0	0	0	0	1	0	0	0	0	0	0	0	0	0	0
Aromatic	Biosynthetic pathways	Biosynthetic pathways	A0A401H156	ScPT	0	0	0	0	0	0	0	0	0	0	0	0	0	0	0	0	0	0	0	0	0	0	0	0	0	0	0	0	0	0	0	0	0	0	0	0	0	0	0	0	0	0	0	0	0
Aromatic	Benzoates peripheral pathways	Benzoates peripheral pathways	P0CT50	Sdc	0	0	0	0	0	0	0	0	0	0	0	0	0	0	0	0	0	0	0	0	0	0	0	0	1	0	0	0	0	0	0	0	0	0	0	0	0	0	0	0	0	0	0	0	0
Aromatic	Benzoates peripheral pathways	Gentisate like-pathway peripheral pathways	Q4W9H1	SdoG	0	0	0	1	0	0	0	0	1	2	0	0	1	1	0	1	0	0	0	0	0	1	1	1	0	0	0	0	0	1	0	0	0	0	0	0	1	0	1	1	0	0	0	0	0
Aromatic	Cinnamic acids peripheral pathways	Cinnamic acids peripheral pathways	NRRL3_08297	SdrA	0	0	0	0	0	0	0	1	1	1	1	1	1	1	0	0	0	0	0	0	0	0	0	0	0	0	0	0	0	0	0	0	0	0	0	0	0	1	0	0	0	0	0	0	0
Aromatic	Biosynthetic pathways	Biosynthetic pathways	Q6Q874	SirD	1	0	0	0	0	0	0	0	0	0	0	0	0	0	0	1	0	0	0	0	1	0	0	0	0	0	0	0	0	0	0	0	0	0	0	0	0	0	0	0	0	0	0	0	0
Aromatic	Benzoates peripheral pathways	Tannins and gallate metabolism	NRRL3_08275	TanR	0	0	0	0	0	0	0	1	1	1	1	1	1	1	0	0	0	0	0	0	0	0	0	0	0	0	0	0	0	0	0	0	0	0	0	0	0	1	0	0	0	0	0	0	0
Aromatic	Benzoates peripheral pathways	Tannins and gallate metabolism	NRRL3_08276	TanX	0	0	1	1	1	1	1	1	1	1	1	1	1	1	0	0	1	0	0	0	0	0	0	0	1	0	1	1	0	1	0	0	0	1	1	0	0	1	1	1	0	0	0	1	0
Aromatic amino acids	Aromatic amino acids metabolism	Tryptophan metabolism	P38085	TAT1	1	0	1	1	1	1	1	0	0	0	0	0	0	1	1	0	1	1	1	0	0	1	1	1	1	0	1	1	0	1	1	0	0	1	1	0	1	1	1	0	1	1	0	1	0
Aromatic amino acids	Aromatic amino acids metabolism	Tryptophan metabolism	P38967	TAT2	1	0	0	0	0	0	0	1	1	1	1	1	0	1	0	0	0	3	1	0	1	0	0	0	0	0	0	0	0	1	1	1	1	0	0	1	0	1	0	1	1	1	0	1	1
Aromatic	Biosynthetic pathways	Biosynthetic pathways	Q0D1P2	TerD	0	1	1	1	1	1	1	1	1	1	1	1	1	1	0	1	0	0	0	1	0	1	2	1	1	0	2	1	0	1	2	0	0	1	1	0	1	1	1	1	1	1	0	0	0
CoA-dependent beta oxidative	Cinnamic acids CoA-dependent beta-oxidative pathway	Cinnamic acids CoA-dependent beta-oxidative pathway	NRRL3_00621	TheA	0	1	1	0	1	1	1	1	1	1	1	1	0	1	1	1	1	0	0	1	1	0	1	1	0	0	0	1	0	1	1	0	1	1	1	1	1	1	1	1	1	0	0	1	0
CoA-dependent beta oxidative	Cinnamic acids CoA-dependent beta-oxidative pathway	Cinnamic acids CoA-dependent beta-oxidative pathway	NRRL3_01539	TheB	0	0	0	0	0	0	0	1	1	1	1	1	1	1	0	0	0	0	0	0	0	0	0	0	0	0	0	0	0	0	0	0	0	0	0	0	0	1	0	0	0	0	0	0	0
CoA-dependent beta oxidative	Cinnamic acids CoA-dependent beta-oxidative pathway	Cinnamic acids CoA-dependent beta-oxidative pathway	NRRL3_02735	TheC	1	1	1	1	1	1	1	1	1	1	1	1	1	1	1	1	1	0	0	1	1	1	1	1	1	1	1	1	0	1	1	0	1	1	0	1	1	1	1	1	1	1	1	1	0
CoA-dependent beta oxidative	Cinnamic acids CoA-dependent beta-oxidative pathway	Cinnamic acids CoA-dependent beta-oxidative pathway	NRRL3_06009	TheD	1	0	1	1	1	1	1	1	1	1	0	1	1	1	1	0	1	0	0	0	1	1	1	1	1	1	1	1	0	1	1	0	1	1	1	1	0	1	1	1	1	1	1	1	0
Nicotinate	Nicotinate metabolism	Nicotinate metabolism	P53322	TNA1	0	0	0	0	0	0	0	0	0	0	0	0	0	0	0	0	0	0	0	0	0	0	0	0	0	0	0	0	0	0	0	1	0	0	0	0	0	0	0	0	0	0	0	0	0
Aromatic amino acids	Aromatic amino acids metabolism	Tryptophan metabolism	P00908	Trp-1	0	1	1	1	1	1	1	0	0	0	0	0	0	0	1	1	1	0	0	1	1	0	1	0	1	1	1	1	0	1	1	0	1	1	1	1	1	0	1	1	0	1	1	1	0
Aromatic amino acids	Aromatic amino acids metabolism	Tryptophan metabolism	P13228	Trp-3	1	0	1	1	1	1	1	2	1	1	2	1	1	3	1	0	1	1	1	0	1	1	1	1	1	1	1	1	1	1	0	1	1	1	1	1	0	1	1	1	1	1	1	1	1
Aromatic amino acids	Aromatic amino acids metabolism	Aromatic amino acids metabolism	P20409	Trp1	0	0	0	0	0	0	0	1	1	1	1	1	1	1	0	0	0	0	0	0	0	0	0	0	0	0	0	0	0	0	0	0	0	0	0	0	0	1	0	0	1	0	0	0	0
Aromatic amino acids	Aromatic amino acids metabolism	Aromatic amino acids metabolism	P00899	TRP2	1	1	1	1	1	1	1	1	1	1	1	1	1	1	1	1	1	1	0	1	1	1	1	1	1	1	1	1	1	1	1	1	1	1	1	1	1	1	1	1	1	1	1	1	1
Aromatic	Benzoates peripheral pathways	Benzoates peripheral pathways	G2QLD3	TtPPO	0	0	0	0	1	1	1	0	0	0	0	0	0	0	0	0	0	0	0	0	0	0	1	0	0	0	0	0	0	1	0	0	0	0	1	0	0	0	1	0	0	0	0	0	0
Aromatic	Benzoates peripheral pathways	Benzoates peripheral pathways	Q8X1V7	TvAAD	0	0	0	1	1	1	1	0	1	1	0	0	1	1	1	0	0	0	0	0	0	1	1	0	0	0	0	1	0	1	1	0	0	0	0	0	1	0	0	0	1	0	0	1	0
Aromatic	Benzoates peripheral pathways	3-Oxoadipate pathway hydroxyquinol branch peripheral	XP_008044591	TvMNX1	0	0	0	0	0	0	0	0	0	0	0	0	0	0	0	0	0	0	0	0	0	0	0	0	0	0	0	0	0	0	0	0	0	0	0	0	0	0	0	0	0	0	0	0	0
Aromatic	Benzoates peripheral pathways	3-Oxoadipate pathway hydroxyquinol branch peripheral	XP_008038747	TvMNX3	0	0	0	0	0	0	0	0	0	0	0	0	0	0	0	0	0	0	0	0	0	0	0	0	0	0	0	0	0	0	0	0	0	0	0	0	0	0	0	0	0	0	0	0	0
Aromatic	Cinnamic acids peripheral pathways	Cinnamic acids peripheral pathways	XP_008038353	TvMNX4	0	0	0	0	0	0	0	0	0	0	0	0	0	0	0	0	0	0	0	0	0	0	0	0	0	0	0	0	0	0	0	0	0	0	0	0	0	0	0	0	0	0	0	0	0
Aromatic amino acids	Aromatic amino acids metabolism	Aromatic amino acids metabolism	P20049	TYR1	1	1	1	1	1	1	1	1	1	1	1	1	1	1	1	1	1	1	1	1	1	1	1	1	1	1	1	1	1	1	1	1	2	1	1	1	1	1	1	1	1	1	1	1	1
Aromatic amino acids	Aromatic amino acids metabolism	Aromatic amino acids metabolism	A0A336U966	TyrP	0	0	0	0	0	0	0	1	1	1	1	1	0	1	0	0	0	0	0	0	0	0	0	0	0	0	0	0	0	0	0	0	0	0	1	0	0	0	0	0	0	0	0	0	0
Aromatic	Phenylacetates peripheral pathways	Homogentisate peripheral pathways	I2G5G0	UHOR_02138	0	0	0	0	0	0	0	0	0	0	0	0	0	0	0	0	0	0	0	0	0	0	0	0	0	0	0	0	0	0	0	0	0	0	0	0	0	0	0	0	0	0	0	0	0
Homogentisate	Homogentisate pathway	Homogentisate pathway	I2G5G3	UHOR_02141	0	0	0	0	0	0	0	0	0	0	0	0	0	0	0	0	0	0	0	0	0	1	0	1	0	0	0	0	0	0	0	0	0	0	0	0	0	0	0	0	0	0	0	0	0
Aromatic	Cinnamic acids peripheral pathways	Methoxyhydroquinone pathway peripheral	P56216	VaoA	0	1	0	0	0	0	0	1	1	1	0	0	0	1	1	0	1	0	0	0	0	2	2	2	1	0	2	0	0	0	0	0	0	0	2	0	0	0	1	1	0	0	0	0	0
Aromatic	Cinnamic acids peripheral pathways	Methoxyhydroquinone pathway peripheral	NRRL3_03887	VdhA	0	0	0	0	0	0	0	1	1	1	1	1	1	1	0	0	0	0	0	0	0	0	0	1	0	0	1	0	0	0	0	0	0	1	0	0	1	1	0	0	0	1	0	0	0
Aromatic	Biosynthetic pathways	Biosynthetic pathways	G2X4M1	VdIsc1	0	0	0	0	0	0	0	0	0	0	0	0	0	0	0	0	0	0	0	0	0	0	0	0	0	0	1	0	0	0	0	0	0	0	0	0	0	0	0	0	0	0	0	1	0
Aromatic	Cinnamic acids peripheral pathways	Methoxyhydroquinone pathway peripheral	NRRL3_09897	VhyA	0	0	0	0	0	0	0	1	1	1	1	1	1	1	0	0	0	0	0	0	0	0	0	0	0	0	0	1	0	0	0	0	0	0	0	0	0	1	0	0	0	0	0	1	0
Aromatic	Benzoates peripheral pathways	3-Oxoadipate pathway protocatechuate branch peripheral	A0A167KUL3	VibMO1	0	0	0	0	0	0	0	1	0	0	0	0	0	0	0	0	0	0	0	0	0	0	0	0	0	0	0	0	0	0	0	0	0	0	0	0	0	0	0	0	0	0	0	1	0
Aromatic	Biosynthetic pathways	Biosynthetic pathways	Q5AY46	XptA	0	0	0	0	0	0	0	0	0	1	0	0	1	0	0	0	0	0	0	0	0	0	0	0	0	0	0	0	0	0	0	0	0	0	0	0	0	1	0	0	0	0	0	0	0
Aromatic	Biosynthetic pathways	Biosynthetic pathways	P0DP82	XptB	0	0	0	0	0	0	0	0	0	1	0	0	1	0	0	0	0	0	0	0	0	0	0	0	0	0	0	0	0	0	0	0	0	0	0	0	0	0	0	0	0	0	0	0	0
[truncated: 106 more columns]

## Sheet: Table.S5
Table S5. Example of the analysis of 150 random fungal genomes using the FunMETAromaDB database for the 3-Hydroxyanthranilate pathway (script generates a table for each compound). Match counts by genome obtained for the pathway, including agaist theHADEG database (order by gene name - default of FAMeDB.R script).
Mechanism	Compound	Superpathway	Pathway	Gene	A_Alectoria_fallacina.faa	A_Alternaria_viburni.faa	A_Annulohypoxylon_bovei.faa	A_Annulohypoxylon_nitens.faa	A_Apiospora_arundinis.faa	A_Apiospora_phragmitis.faa	A_Apiospora_rasikravindrae.faa	A_Aspergillus_aculeatinus.faa	A_Aspergillus_alliaceus.faa	A_Aspergillus_germanicus.faa	A_Aspergillus_hancockii.faa	A_Aspergillus_neoniger.faa	A_Aspergillus_tetrazonus.faa	A_Aspergillus_transmontanensis.faa	A_Aureobasidium_namibiae.faa	A_Bipolaris_victoriae.faa	A_Botryotinia_narcissicola.faa	A_Candida_dubliniensis.faa	A_Candida_verbasci.faa	A_Clathrospora_elynae.faa	A_Claviceps_spartinae.faa	A_Colletotrichum_incanum.faa	A_Colletotrichum_karsti.faa	A_Colletotrichum_spaethianum.faa	A_Cytospora_schulzeri.faa	A_Drechslerella_stenobrocha.faa	A_Halenospora_varia.faa	A_Hypoxylon_fuscum.faa	A_Komagataella_phaffii.faa	A_Lasiosphaeria_ovina.faa	A_Melanomma_pulvis.pyrius.faa	A_Monosporozyma_servazzii.faa	A_Morchella_sextelata.faa	A_Nemania_abortiva.faa	A_Neopestalotiopsis_clavispora.faa	A_Ophiocordyceps_australis.faa	A_Paraphoma_chrysanthemicola.faa	A_Penicillium_angulare.faa	A_Podospora_appendiculata.faa	A_Pseudoneurospora_amorphoporcata.faa	A_Pseudovirgaria_hyperparasitica.faa	A_Purpureocillium_lilacinum.faa	A_Seirophora_villosa.faa	A_Sporothrix_schenckii.faa	A_Sungouiella_intermedia.faa
Ae_Aerobic	3-Hydroxyanthranilate	3-Hydroxyanthranilate pathway	3-Hydroxyanthranilate pathway	ACMSD_BATDEDRAFT_37369	0	0	0	0	1	1	1	0	0	0	1	0	0	1	0	0	0	0	0	0	0	0	0	0	1	0	0	0	0	0	0	0	0	0	1	0	0	0	0	0	0	0	0	0	0
Ae_Aerobic	3-Hydroxyanthranilate	3-Hydroxyanthranilate pathway	3-Hydroxyanthranilate pathway	AMSDH_BATDEDRAFT_35818	0	0	0	0	1	1	1	0	1	0	1	0	0	1	0	0	0	0	0	0	0	0	0	0	1	0	0	0	0	0	0	0	0	0	1	0	0	0	0	0	0	0	0	0	0
Ae_Aerobic	3-Hydroxyanthranilate	3-Hydroxyanthranilate pathway	3-Hydroxyanthranilate pathway	ATEG_05745	0	0	0	0	0	0	0	0	0	0	0	0	0	0	1	0	0	0	0	0	0	0	0	0	0	0	0	0	0	0	0	0	0	0	0	0	0	0	0	0	0	0	0	0	0
Ae_Aerobic	3-Hydroxyanthranilate	3-Hydroxyanthranilate pathway	3-Hydroxyanthranilate pathway	BATDEDRAFT_30558	0	0	1	1	1	1	1	0	0	1	1	0	0	1	0	0	0	0	0	0	0	1	1	1	1	0	0	1	0	0	0	0	0	0	1	0	0	0	0	0	0	1	0	0	0
Ae_Aerobic	3-Hydroxyanthranilate	3-Hydroxyanthranilate pathway	3-Hydroxyanthranilate pathway	BNA1	0	0	0	0	0	0	0	0	0	0	0	0	0	1	0	0	0	0	0	0	0	0	0	0	0	0	0	0	0	0	0	0	0	0	0	0	0	0	0	0	0	0	0	0	0
Ae_Aerobic	3-Hydroxyanthranilate	3-Hydroxyanthranilate pathway	3-Hydroxyanthranilate pathway	BNA1_BATDEDRAFT_30049	1	1	1	1	1	1	1	1	0	0	2	1	0	1	1	1	1	1	1	1	1	1	1	1	2	0	1	1	1	1	1	0	1	1	1	1	1	1	1	1	1	1	1	1	1
[truncated: 106 more columns]

## Sheet: Table.S6
Table S6. Query protein IDs in the analysis of 150 random fungal genomes using the FAMe Database (output: 1_table_FAMeDB_codes.tsv). Protein IDs obtained for the pathways, including agaist the HADEG database (order by Pathway - default of FAMeDB.R script). The database genes in this table are the representative of their respective orthology groups. Results shown consider a minimum sequence identi…
Protein_ID	Gene	Pathway	A_Alectoria_fallacina.faa	A_Alternaria_viburni.faa	A_Annulohypoxylon_bovei.faa	A_Annulohypoxylon_nitens.faa	A_Apiospora_arundinis.faa	A_Apiospora_phragmitis.faa	A_Apiospora_rasikravindrae.faa	A_Aspergillus_aculeatinus.faa	A_Aspergillus_alliaceus.faa	A_Aspergillus_germanicus.faa	A_Aspergillus_hancockii.faa	A_Aspergillus_neoniger.faa	A_Aspergillus_tetrazonus.faa	A_Aspergillus_transmontanensis.faa	A_Aureobasidium_namibiae.faa	A_Bipolaris_victoriae.faa	A_Botryotinia_narcissicola.faa	A_Candida_dubliniensis.faa	A_Candida_verbasci.faa	A_Clathrospora_elynae.faa	A_Claviceps_spartinae.faa	A_Colletotrichum_incanum.faa	A_Colletotrichum_karsti.faa	A_Colletotrichum_spaethianum.faa	A_Cytospora_schulzeri.faa	A_Drechslerella_stenobrocha.faa	A_Halenospora_varia.faa	A_Hypoxylon_fuscum.faa	A_Komagataella_phaffii.faa	A_Lasiosphaeria_ovina.faa	A_Melanomma_pulvis.pyrius.faa	A_Monosporozyma_servazzii.faa	A_Morchella_sextelata.faa	A_Nemania_abortiva.faa	A_Neopestalotiopsis_clavispora.faa	A_Ophiocordyceps_australis.faa	A_Paraphoma_chrysanthemicola.faa	A_Penicillium_angulare.faa	A_Podospora_appendiculata.faa	A_Pseudoneurospora_amorphoporcata.faa	A_Pseudovirgaria_hyperparasitica.faa	A_Purpureocillium_lilacinum.faa	A_Seirophora_villosa.faa	A_Sporothrix_schenckii.faa	A_Sungouiella_intermedia.faa	A_Trapelia_coarctata.faa	A_Venturia_nashicola.faa
Q0CN78	ATEG_04856	1,2,3,5-Tetrahydroxybenzene pathway	*	XP_049212836.1	KAI2469904.1	KAI0897004.1	KAK8868716.1	XP_066709453.1	KAK8051391.1	XP_025504979.1	XP_031900324.1	KAL3492250.1	KAF7586565.1	XP_025482297.1	KAL3438861.1	KAE8318668.1	XP_013432382.1	XP_014561253.1	TGO69503.1	*	*	KAF1942261.1	*	KZL85525.1	XP_038746296.1	XP_049123917.1	ROW09445.1	*	KAH6679398.1	*	*	KAK3380136.1	KAF2792122.1	*	*	KAI1122339.1	KAF7541619.1	*	KAH7073677.1	XP_056776023.1,XP_056774986.1	KAK3688422.1	KAK3955092.1	XP_033602018.1	XP_018182486.2	*	XP_016591591.1	*	*	TLD29848.1
Q5BGJ9	AN0331	1,2,3,5-Tetrahydroxybenzene pathway	*	*	*	*	KAK8863414.1	*	*	XP_025504980.1	XP_031900325.1	KAL3485404.1	KAF7586566.1	XP_025482296.1	KAL3435510.1	KAE8318667.1	XP_013432231.1	*	TGO63620.1	*	*	*	*	KZL85524.1	XP_038746297.1	XP_049123916.1	*	*	KAH6679087.1	*	*	KAK3380135.1	KAF2790462.1	*	*	*	*	*	KAH7063815.1	XP_056776022.1	KAK3688421.1	KAK3955091.1	XP_033602030.1	XP_065456963.1	*	XP_016582980.1	*	*	TLD37435.1
ATEG_08221-22_new	ATEG_08221-22_new	1,2,3,5-Tetrahydroxybenzene pathway	*	XP_049216438.1	KAI2473685.1	KAI0898580.1	KAK8873404.1	XP_066712357.1	KAK8055733.1	XP_025504959.1	XP_031902919.1	KAL3483258.1	KAF7593222.1	XP_025480162.1	KAL3437883.1	KAE8317762.1	XP_013428403.1	XP_014557788.1	*	*	*	KAF1939650.1	*	KZL85532.1	XP_038746295.1	XP_049123918.1	ROV95979.1	*	*	KAI1399621.1	*	KAK3362110.1	KAF2790463.1	*	*	KAI1125920.1	KAF7535155.1	*	KAH7063816.1	XP_056775255.1	KAK3694566.1	KAK3952395.1	XP_033602029.1	XP_018182485.2	*	XP_016582979.1	*	*	TLD29847.1
A0A316U7V3	BCV69DRAFT_284636	1,2,3,5-Tetrahydroxybenzene pathway	*	*	*	*	*	*	*	*	*	*	*	*	*	*	*	*	*	*	*	*	*	*	*	*	*	*	KAH6679399.1	*	*	*	*	*	*	*	*	*	*	*	*	*	*	*	*	*	*	*	*
F4P3F1	BNA1_BATDEDRAFT_30049	3-Hydroxyanthranilate pathway	CAF9924725.1	XP_049206877.1	KAI2462834.1	KAI0894994.1	KAK8874089.1	XP_066712049.1	KAK8056046.1	XP_025504624.1	*	*	KAF7586661.1,KAF7594429.1	XP_025480942.1	*	KAE8315190.1	XP_013430995.1	XP_014556297.1	TGO65338.1	XP_002422082.1	CAI5755539.1	KAF1946310.1	KAG5987568.1	KZL82297.1	XP_038748705.1	XP_049124433.1	ROW01325.1,ROV99918.1	*	KAH6671436.1	KAI1394975.1	XP_002491875.1	KAK3382327.1	KAF2789542.1	*	XP_044694165.1	KAI1120007.1	KAF7514997.1	PHH61529.1	KAH7076584.1	XP_056784436.1	KAK3695310.1	KAK3952637.1	XP_033596722.1	XP_018179808.1	KAI4113398.1	XP_016587540.1	SGZ55972.1	MCJ1242965.1	TLD25661.1
F4P9E8	BATDEDRAFT_30558	3-Hydroxyanthranilate pathway	*	*	KAI2472772.1	KAI0893765.1	KAK8851860.1	XP_066714746.1	KAK8043636.1	*	*	KAL3486047.1	KAF7588382.1	*	*	KAE8317461.1	*	*	*	*	*	*	*	KZL88294.1	XP_038745976.1	XP_049134545.1	ROW01313.1	*	*	KAI1399473.1	*	*	*	*	*	*	KAF7541893.1	*	*	*	*	*	*	XP_018174121.2	*	*	*	*	*
F4P9E9	AMSDH_BATDEDRAFT_35818	3-Hydroxyanthranilate pathway	*	*	*	*	KAK8851861.1	XP_066714747.1	KAK8043634.1	*	XP_031905955.1	*	KAF7586662.1	*	*	KAE8315189.1	*	*	*	*	*	*	*	*	*	*	ROW01374.1	*	*	*	*	*	*	*	*	*	KAF7541789.1	*	*	*	*	*	*	*	*	*	*	*	*
F4PAK6	ACMSD_BATDEDRAFT_37369	3-Hydroxyanthranilate pathway	*	*	*	*	KAK8851859.1	XP_066714745.1	KAK8043637.1	*	*	*	KAF7586660.1	*	*	KAE8315191.1	*	*	*	*	*	*	*	*	*	*	ROW01327.1	*	*	*	*	*	*	*	*	*	KAF7541897.1	*	*	*	*	*	*	*	*	*	*	*	*
P47096	BNA1	3-Hydroxyanthranilate pathway	*	*	*	*	*	*	*	*	*	*	*	*	*	KAE8309753.1	*	*	*	*	*	*	*	*	*	*	*	*	*	*	*	*	*	*	*	*	*	*	*	*	*	*	*	*	*	*	*	*	*
Q0CKN9	ATEG_05745	3-Hydroxyanthranilate pathway	*	*	*	*	*	*	*	*	*	*	*	*	*	*	XP_013425205.1	*	*	*	*	*	*	*	*	*	*	*	*	*	*	*	*	*	*	*	*	*	*	*	*	*	*	*	*	*	*	*	*
Q59Z19	OSC1	3-Oxoadipate pathway (common)	*	XP_049209197.1	KAI2468500.1	KAI0892039.1	KAK8867655.1	XP_066709729.1	KAK8052222.1	XP_025498661.1	XP_031895068.1	KAL3490904.1	KAF7593029.1	XP_025476102.1	KAL3433380.1	KAE8306358.1	XP_013422821.1,XP_013429534.1	XP_014553440.1	TGO45529.1	*	*	KAF1942949.1	*	KZL63345.1	XP_038749808.1	XP_049132423.1	*	*	KAH6664039.1,KAH6667201.1,KAH6671015.1	KAI1404996.1	*	KAK3376590.1	KAF2795760.1	*	XP_044692503.1	KAI1125525.1	KAF7525494.1	PHH60599.1	KAH7066762.1	XP_056774778.1	KAK3689496.1	KAK3949594.1	XP_033599935.1	XP_018182403.1	*	XP_016586330.1	*	*	*
C8V5Q9	AN10495	3-Oxoadipate pathway (common)	CAF9935125.1	XP_049214410.1	KAI2469148.1	KAI0893159.1	KAK8879754.1	XP_066716531.1	KAK8044829.1	XP_025506048.1	XP_031902953.1	KAL3491627.1	KAF7586455.1	XP_025484239.1	KAL3438567.1	KAE8306750.1	XP_013427538.1	XP_014559595.1	TGO48717.1	XP_002418629.1	*	KAF1945669.1	*	KZL72097.1	XP_038743052.1	XP_049130798.1	ROV90788.1	EWC48235.1	KAH6677422.1	KAI1406293.1	*	KAK3376626.1	KAF2795324.1	*	XP_044694624.1	KAI1130137.1	KAF7520212.1	PHH59750.1	KAH7081643.1	XP_056780692.1	KAK3689793.1	KAK3949668.1	XP_033602610.1	XP_018181800.1	*	XP_016590089.1	SGZ47255.1	MCJ1247709.1	TLD35345.1
NRRL3_01526	KctA	3-Oxoadipate pathway (common)	CAF9940161.1	XP_049206710.1	KAI2466289.1	KAI0894512.1	KAK8878913.1	*	KAK8044517.1	XP_025502815.1	XP_031905453.1	KAL3494598.1	KAF7589866.1	XP_025474906.1	KAL3434689.1	KAE8308389.1	XP_013424615.1	XP_014556089.1	TGO48444.1	XP_002418052.1	*	KAF1947723.1	*	KZL63342.1	XP_038749802.1	*	ROW03052.1	*	KAH6678346.1	KAI1405077.1	*	*	KAF2793962.1	*	XP_044699644.1	*	*	*	KAH7077551.1	XP_056781850.1	KAK3682296.1	*	XP_033603905.1	*	*	*	SGZ53860.1	*	TLD37192.1
Q5B621	AN4009	3-Oxoadipate pathway (common)	*	*	*	*	*	*	*	*	*	KAL3495348.1	*	*	KAL3432366.1	*	*	*	*	*	*	*	*	*	*	*	*	*	*	*	*	*	*	*	*	*	*	*	KAH7061629.1	*	*	*	*	*	*	*	*	*	*
Q5B182	AN5698	3-Oxoadipate pathway (common)	*	*	*	*	*	*	*	*	*	*	*	*	*	*	*	*	*	*	*	*	*	*	*	*	*	*	*	*	*	*	*	*	*	*	*	*	*	*	*	*	*	*	*	*	*	*	TLD21701.1
A0A177DVY4	AaCHD2	3-Oxoadipate pathway catechol branch	CAF9927944.1	XP_049207198.1	KAI2471641.1	KAI0901771.1	KAK8874608.1	XP_066711525.1	KAK8056564.1	XP_025509069.1	XP_031899776.1	KAL3492605.1	KAF7588390.1	XP_025484006.1	KAL3436454.1	KAE8306323.1	XP_013429519.1	XP_014560606.1	TGO67826.1	XP_002419877.1	*	KAF1935195.1,KAF1936750.1	KAG5994399.1	KZL87644.1,KZL84329.1	XP_038748123.1,XP_038743492.1	XP_049126232.1	ROV95728.1	*	KAH6673348.1	KAI1406590.1	*	KAK3380180.1	KAF2797975.1,KAF2793431.1	*	*	*	KAF7539288.1	PHH62774.1	KAH7070383.1	XP_056782804.1	*	KAK3950402.1	XP_033600484.1	XP_018181576.2	*	XP_016585711.1	*	MCJ1246707.1	TLD36826.1
Q5B6D5	AN3895	3-Oxoadipate pathway catechol branch	CAF9916540.1	XP_049208383.1	KAI2469252.1	KAI0902300.1	KAK8874606.1	XP_066711527.1	KAK8056561.1	XP_025507299.1	*	*	*	*	KAL3438862.1	*	*	XP_014552985.1	TGO43823.1	*	*	KAF1945732.1	*	KZL87646.1	XP_038743494.1	XP_049126235.1	*	*	KAH6681657.1	KAI1395769.1	*	KAK3380178.1	KAF2788196.1	*	*	KAI1127513.1	KAF7541593.1	PHH62772.1	KAH7070520.1	*	KAK3692565.1	KAK3950404.1	XP_033600373.1	XP_018181575.1	*	XP_016585712.1	*	*	TLD36988.1
Q5B5W9	AN4061	3-Oxoadipate pathway catechol branch	CAF9940339.1	XP_049207208.1	KAI2470444.1	KAI0901431.1	*	*	*	XP_025507298.1	XP_031903159.1	KAL3495411.1	KAF7589313.1	XP_025483433.1	KAL3433145.1	KAE8315003.1	XP_013425972.1	XP_014560700.1	TGO67400.1	*	*	KAF1938586.1	*	*	*	*	*	*	KAH6682098.1	*	*	*	KAF2798106.1	*	*	KAI1126680.1	KAF7539283.1	*	KAH7070441.1	XP_056772246.1	*	*	XP_033600696.1	XP_065456787.1	*	XP_016585714.1	*	*	*
AN4531b	AN4531b	3-Oxoadipate pathway catechol branch	CAF9912847.1	XP_049214538.1	*	*	*	*	*	XP_025509068.1	XP_031899777.1	KAL3492606.1	KAF7588389.1	XP_025484005.1	KAL3436453.1	KAE8306324.1	XP_013424539.1	XP_014554577.1	TGO67820.1	*	*	KAF1945760.1	*	*	*	*	ROV91228.1	*	KAH6673353.1	*	*	*	KAF2799423.1	*	*	*	KAF7539265.1	*	KAH7081576.1	XP_056782803.1	*	*	XP_033602515.1	XP_065456788.1	*	XP_016585713.1	*	*	*
A0A084FYV0	SAPIO_CDS8720	3-Oxoadipate pathway catechol branch	*	*	*	*	*	*	*	*	XP_031903160.1	KAL3492248.1	KAF7589312.1	XP_025483434.1	*	KAE8315002.1	*	*	*	*	*	*	*	KZL84328.1	XP_038748122.1	*	*	*	KAH6672311.1	*	*	*	*	*	*	*	KAF7539264.1	*	*	XP_056772408.1	*	*	*	*	*	*	*	*	*
J4UJS3	A1Q1_06758	3-Oxoadipate pathway catechol branch	*	*	*	*	*	*	*	*	*	*	*	*	*	*	XP_013426579.1	*	*	*	*	*	*	*	*	*	ROW12782.1	*	*	*	*	*	*	*	*	*	*	*	*	*	*	*	*	*	*	*	*	*	*
A0A084G3Y7	SAPIO_CDS6465	3-Oxoadipate pathway catechol branch	*	*	*	*	*	*	*	*	*	*	*	*	*	*	*	*	*	*	*	*	KAG5994398.1	*	*	*	*	*	KAH6666997.1	*	*	*	*	*	*	*	*	*	*	*	*	*	*	*	*	*	*	*	*
A0A1D8PLG7	MLI1	3-Oxoadipate pathway catechol branch	*	*	*	*	*	*	*	*	*	*	*	*	*	*	*	*	*	XP_002419874.1	*	*	*	*	*	*	*	*	*	*	*	*	*	*	*	*	*	*	*	*	*	*	*	*	*	*	*	*	*
J6F4W4	A1Q1_06757	3-Oxoadipate pathway catechol branch	*	*	*	*	*	*	*	*	*	*	*	*	*	*	*	*	*	*	*	*	*	*	*	*	*	*	*	*	*	*	*	*	*	*	*	*	*	*	*	*	*	*	*	*	*	*	*
Q5AMS5	MCI1	3-Oxoadipate pathway catechol branch	*	*	*	*	*	*	*	*	*	*	*	*	*	*	*	*	*	XP_002419873.1	*	*	*	*	*	*	*	*	*	*	*	*	*	*	*	*	*	*	*	*	*	*	*	*	*	*	*	*	*
Q5AMS7	OEL1	3-Oxoadipate pathway catechol branch	*	*	*	*	*	*	*	*	*	*	*	*	*	*	*	*	*	XP_002419875.1	*	*	*	*	*	*	*	*	*	*	*	*	*	*	*	*	*	*	*	*	*	*	*	*	*	*	*	*	*
Q5BBG6	AN2114	3-Oxoadipate pathway catechol branch peripheral	CAF9919798.1	XP_049212006.1	KAI2468654.1	KAI0898848.1	KAK8872566.1	XP_066710442.1	KAK8041745.1	XP_025500973.1	XP_031902118.1	KAL3485187.1	KAF7591626.1	XP_025482895.1	KAL3436221.1	KAE8319913.1	XP_013425499.1	XP_014555537.1	TGO50480.1	*	*	KAF1938050.1	KAG5992264.1	KZL85561.1	XP_038746288.1	XP_049126910.1	ROV95661.1	*	KAH6666998.1,KAH6675694.1	*	*	KAK3376092.1	KAF2799526.1	*	*	*	KAF7538277.1	*	KAH7085240.1	*	*	*	XP_033603271.1	*	*	XP_016590341.1	*	*	TLD38176.1
XP_046082518	LeOMT2	3-Oxoadipate pathway catechol branch peripheral	*	*	*	*	*	*	*	*	*	*	*	*	*	*	*	*	*	*	*	*	*	*	*	*	*	*	KAH6679792.1	*	*	*	*	*	*	*	*	*	*	*	*	*	*	*	*	*	*	*	*
A2QMG8	DhbD_Aspnc	3-Oxoadipate pathway catechol branch peripheral	*	*	*	*	*	*	*	XP_025505570.1	XP_031900952.1	KAL3490466.1	KAF7595277.1	XP_025476475.1	KAL3437056.1	KAE8314273.1	*	*	TGO62698.1	*	*	*	*	*	XP_038746882.1	*	*	*	*	*	*	*	KAF2793432.1	*	*	*	KAF7539284.1	*	KAH7080404.1	XP_056774715.1	*	*	*	*	*	*	*	*	*
Q5AYA7	DhbD	3-Oxoadipate pathway catechol branch peripheral	*	*	*	*	*	*	*	XP_025506464.1	*	*	*	XP_025483164.1	KAL3429092.1	*	*	*	*	*	*	*	*	KZL67493.1	*	*	*	*	*	*	*	KAK3379522.1	*	*	*	*	*	PHH62771.1	*	*	*	*	XP_033599864.1	XP_018181573.1	*	XP_016582939.1	*	*	*
XP_046089355	LeOMT1	3-Oxoadipate pathway catechol branch peripheral	*	*	*	*	*	*	*	XP_025502592.1,XP_025502243.1	XP_031897625.1	KAL3490006.1,KAL3493620.1	*	XP_025483160.1	KAL3430533.1	KAE8312193.1	*	*	*	*	*	*	*	*	XP_038746727.1	*	*	*	KAH6674658.1	*	*	*	*	*	*	*	*	*	*	XP_056783242.1	*	*	*	*	*	*	*	*	*
Q5BFB6	AN0764	3-Oxoadipate pathway hydroxyquinol branch	CAF9923730.1	XP_049211992.1	KAI2463299.1	KAI0897488.1	KAK8877086.1	XP_066718731.1	KAK8023618.1	XP_025502455.1	XP_031904124.1	KAL3484384.1,KAL3490379.1	KAF7595606.1	XP_025485119.1	KAL3431803.1,KAL3433350.1	KAE8311319.1	XP_013428450.1,XP_013424584.1	XP_014555035.1,XP_014557593.1	TGO50218.1	XP_002418630.1	*	KAF1947854.1	*	KZL86867.1	XP_038741354.1	XP_049128324.1	ROW10224.1	EWC47434.1	KAH6668214.1	KAI1400672.1	*	KAK3383547.1	KAF2788634.1	*	XP_044692500.1	KAI1130992.1	KAF7536112.1	PHH59303.1	KAH7077703.1,KAH7069935.1,KAH7074028.1	XP_056785331.1	KAK3695507.1,KAK3681249.1	KAK3954973.1	*	*	*	XP_016592371.1	SGZ47257.1	MCJ1247128.1	TLD39760.1
M2RFP1	GsMAR1	3-Oxoadipate pathway hydroxyquinol branch	CAF9931108.1	XP_049207507.1	*	*	*	*	*	*	*	*	*	*	*	*	XP_013429655.1	XP_014559058.1	*	*	*	KAF1937892.1	*	*	*	*	*	*	KAH6675773.1	*	*	*	*	*	*	*	*	*	KAH7061630.1	*	*	*	XP_033605427.1	*	*	*	*	MCJ1245373.1	TLD36292.1
Q5B2Q2	AN5178	3-Oxoadipate pathway hydroxyquinol branch	*	*	KAI2469636.1	KAI0898947.1	*	*	*	XP_025498702.1	*	KAL3494882.1	KAF7590466.1	XP_025478764.1	KAL3435176.1	KAE8308887.1	XP_013428680.1,XP_013428431.1	XP_014550257.1	*	*	*	*	*	*	XP_038739146.1	XP_049123700.1	*	*	KAH6672536.1,KAH6679057.1	KAI1406206.1	*	*	*	*	XP_044692502.1	KAI1123862.1	KAF7540352.1	*	KAH7074030.1	XP_056782926.1	KAK3681250.1	*	*	*	*	XP_016591971.1	*	MCJ1247422.1	*
A0A084FWX5	SAPIO_CDS9498	3-Oxoadipate pathway hydroxyquinol branch	*	*	*	*	*	*	*	*	*	*	*	*	*	*	*	*	*	*	*	*	*	*	*	*	*	*	*	*	*	*	*	*	*	*	KAF7540351.1	*	*	*	*	*	*	*	*	*	*	*	*
XP_008038747	TvMNX3	3-Oxoadipate pathway hydroxyquinol branch peripheral	*	*	*	*	*	*	*	*	*	*	*	*	*	*	*	*	*	*	*	*	*	*	*	*	*	*	*	*	*	*	*	*	*	*	*	*	*	*	*	*	*	*	*	*	*	*	*
XP_008044591	TvMNX1	3-Oxoadipate pathway hydroxyquinol branch peripheral	*	*	*	*	*	*	*	*	*	*	*	*	*	*	*	*	*	*	*	*	*	*	*	*	*	*	*	*	*	*	*	*	*	*	*	*	*	*	*	*	*	*	*	*	*	*	*
P38677	NCU04071	3-Oxoadipate pathway protocatechuate branch	*	XP_049214511.1	KAI2468188.1	KAI0894582.1	KAK8855798.1	XP_066707727.1	KAK8034670.1	XP_025504949.1	XP_031895631.1	KAL3486256.1	KAF7596900.1	XP_025485180.1	KAL3438161.1	KAE8319988.1	XP_013427598.1	XP_014550334.1	TGO57607.1	*	*	KAF1945621.1	*	KZL81845.1	XP_038745779.1	XP_049128817.1	ROV89450.1	*	KAH6672444.1	KAI1399552.1	*	KAK3384195.1	KAF2791685.1	*	*	KAI1124725.1	KAF7536838.1	PHH63885.1	KAH7081423.1	XP_056772431.1	KAK3692080.1	KAK3948064.1	XP_033598874.1	XP_018180941.2	*	XP_016583875.1	*	MCJ1247896.1	TLD38985.1
NRRL3_01409	ChdA	3-Oxoadipate pathway protocatechuate branch	*	XP_049214510.1	KAI2463833.1	KAI0901182.1	KAK8861875.1	XP_066722038.1	KAK8038455.1	XP_025505246.1	XP_031895625.1	KAL3483254.1	KAF7596903.1	XP_025475898.1	KAL3437876.1	KAE8319991.1	XP_013427487.1	XP_014550335.1	TGO57606.1	*	*	KAF1945622.1	*	KZL83215.1	XP_038743890.1	XP_049134612.1	ROV97363.1	*	KAH6672443.1	KAI1396685.1	*	KAK3372987.1	KAF2791681.1	*	*	KAI1129862.1	KAF7533342.1	PHH65800.1	KAH7081422.1	XP_056772432.1	KAK3684109.1	*	XP_033598875.1	XP_018177542.2	*	*	*	MCJ1247897.1	TLD32178.1
NRRL3_00837	NRRL3_00837	3-Oxoadipate pathway protocatechuate branch	CAF9939232.1	XP_049207878.1	KAI2467391.1	KAI0896655.1	KAK8874682.1	XP_066711450.1	KAK8056647.1	XP_025507281.1	XP_031899093.1	KAL3495371.1	KAF7597120.1	*	KAL3432381.1	KAE8318979.1	*	XP_014559095.1	TGO46272.1	*	*	KAF1943721.1	*	KZL84104.1	XP_038751524.1	*	ROV96266.1	*	KAH6682600.1	KAI1401886.1	*	KAK3373264.1	KAF2789453.1	*	XP_044698542.1	KAI1133254.1	*	PHH59597.1	KAH7067701.1	XP_056778552.1	KAK3686069.1	*	XP_033605106.1	XP_065458000.1	*	*	*	MCJ1242932.1	TLD29781.1
A2R1P9	PrcA	3-Oxoadipate pathway protocatechuate branch	*	XP_049214512.1	KAI2468189.1	KAI0894581.1	KAK8855799.1	XP_066707726.1	KAK8034672.1	XP_025504950.1	XP_031903380.1	KAL3486912.1	KAF7592002.1	XP_025477388.1	KAL3429647.1	KAE8308097.1	XP_013429995.1	*	TGO57608.1	*	*	*	*	KZL87217.1	XP_038750277.1	XP_049126845.1	ROV89451.1	*	KAH6671994.1	KAI1399551.1	*	KAK3384196.1	*	*	*	KAI1124726.1	KAF7538641.1	PHH63886.1	*	XP_056772430.1	KAK3692079.1	KAK3948063.1	XP_033598873.1	XP_018180942.2	*	XP_016590275.1	*	MCJ1247895.1	TLD38984.1
A0A067N8I4	PLEOSDRAFT_41780	3-Oxoadipate pathway protocatechuate branch	*	*	*	*	*	*	*	*	*	*	*	*	*	*	*	*	*	*	*	*	*	*	*	*	*	*	*	*	*	*	*	*	*	*	*	*	*	*	*	*	*	*	*	*	*	*	*
A0A067N5I1	PLEOSDRAFT_1068280	3-Oxoadipate pathway protocatechuate branch	*	*	*	*	*	*	*	*	*	*	*	*	*	*	*	*	*	*	*	*	*	*	*	*	*	*	*	*	*	*	*	*	*	*	*	*	*	*	*	*	*	*	*	*	*	*	*
M7X416	RHTO_05020	3-Oxoadipate pathway protocatechuate branch	*	*	*	*	*	*	*	*	*	*	*	*	*	*	*	*	*	*	*	*	*	*	*	*	*	*	*	*	*	*	*	*	*	*	*	*	*	*	*	*	*	*	*	*	*	*	*
Q5B2J8	AN5232	3-Oxoadipate pathway protocatechuate branch	*	XP_049214513.1	*	*	*	*	*	XP_025504951.1	XP_031894450.1	KAL3494955.1	KAF7592371.1	XP_025480207.1	KAL3435112.1	KAE8318194.1	XP_013427666.1	*	*	*	*	*	*	*	*	XP_049132720.1	*	*	*	*	*	*	*	*	*	*	*	*	*	XP_056772227.1	*	KAK3953972.1	*	*	*	XP_016591550.1	*	*	*
A0A067NHM4	PLEOSDRAFT_1048986	3-Oxoadipate pathway protocatechuate branch	*	*	*	*	*	*	*	*	*	*	*	*	*	*	*	*	*	*	*	*	*	*	*	*	*	*	*	*	*	*	*	*	*	*	*	*	*	*	*	*	*	*	*	*	*	*	*
A0A067N613	PLEOSDRAFT_1049235	3-Oxoadipate pathway protocatechuate branch	*	*	*	*	*	*	*	*	*	*	*	*	*	*	*	*	*	*	*	*	*	*	*	*	*	*	*	*	*	*	*	*	*	*	*	*	*	*	*	*	*	*	*	*	*	*	*
A0A0D3QFR8	PcaB3	3-Oxoadipate pathway protocatechuate branch	*	*	*	*	*	*	*	*	*	*	*	XP_025479106.1	*	*	*	*	*	*	*	*	*	KZL64294.1	XP_038748181.1	XP_049131259.1	*	*	KAH6665022.1	*	*	*	KAF2795674.1	*	*	*	KAF7537048.1	*	*	*	*	*	*	*	*	*	*	*	*
M7X3E6	RHTO_05021	3-Oxoadipate pathway protocatechuate branch	*	*	*	*	*	*	*	*	*	*	*	*	*	*	*	*	*	*	*	*	*	*	*	*	*	*	*	*	*	*	*	*	*	*	*	*	*	*	*	*	*	*	*	*	*	*	*
Q4H2B4	PcCYP1f	3-Oxoadipate pathway protocatechuate branch peripheral	CAF9923187.1	XP_049206735.1	KAI2467314.1	KAI0901254.1	KAK8862042.1	XP_066721132.1	KAK8038811.1	*	*	KAL3497172.1	KAF7592207.1	*	*	KAE8306388.1	XP_013429982.1	XP_014560111.1	TGO68374.1	*	*	KAF1946219.1	KAG5997004.1	KZL81755.1	XP_038746715.1	XP_049134490.1	ROW01955.1	*	KAH6670513.1	KAI1403454.1	*	KAK3366311.1	KAF2792227.1	*	*	KAI1120335.1	KAF7521546.1,KAF7534140.1	PHH62818.1	KAH7076466.1	XP_056775508.1,XP_056777752.1	KAK3685266.1	KAK3950320.1	XP_033596541.1	XP_018180892.2	KAI4112400.1	XP_016587827.1	*	MCJ1246210.1	TLD25983.1
C8VBV0	AN10952	3-Oxoadipate pathway protocatechuate branch peripheral	CAF9940771.1	XP_049206087.1	KAI2467667.1	KAI0900343.1	KAK8862657.1	XP_066721749.1	KAK8039426.1	XP_025507802.1	XP_031900594.1	KAL3497191.1	KAF7592933.1	XP_025475895.1	KAL3433298.1	KAE8311801.1	XP_013426550.1	XP_014559406.1	TGO61406.1	*	*	KAF1941839.1	KAG5987603.1	KZL83536.1	XP_038740001.1	*	*	*	KAH6679815.1	KAI1404113.1	*	KAK3371185.1	KAF2793051.1	*	*	KAI1128039.1	KAF7516453.1	PHH65398.1	KAH7085938.1	XP_056778839.1	KAK3684207.1	KAK3955532.1	XP_033604248.1	XP_018179459.2	*	XP_016590059.1	*	MCJ1246502.1	TLD34802.1
A0A167KUL3	VibMO1	3-Oxoadipate pathway protocatechuate branch peripheral	*	*	*	*	*	*	*	XP_025503353.1	*	*	*	*	*	*	*	*	*	*	*	*	*	*	*	*	*	*	*	*	*	*	*	*	*	*	*	*	*	*	*	*	*	*	*	XP_016583183.1	*	*	*
Q92402	Q92402	Aminobenzoates metabolism	*	*	*	*	*	*	*	*	*	*	*	*	*	*	*	*	*	*	*	*	*	*	*	*	*	*	*	*	*	*	*	*	*	*	*	*	*	*	*	*	*	*	*	*	*	*	*
P20049	TYR1	Aromatic amino acids metabolism	CAF9937654.1	XP_049211855.1	KAI2468596.1	KAI0902075.1	KAK8873950.1	XP_066712195.1	KAK8055898.1	XP_025508210.1	XP_031893738.1	KAL3490580.1	KAF7590548.1	XP_025481450.1	KAL3435906.1	KAE8317620.1	XP_013424645.1	XP_014560558.1	TGO50145.1	XP_002419842.1	CAI5759314.1	KAF1948028.1	KAG5992694.1	KZL84939.1	XP_038747375.1	XP_049133987.1	ROW12853.1	EWC44440.1	KAH6684258.1	KAI1399683.1	XP_002491869.1	KAK3379755.1	KAF2795259.1	CAL9737282.1	XP_044687460.1,XP_044700174.1	KAI1122535.1	KAF7533069.1	PHH59349.1	KAH7078095.1	XP_056777135.1	KAK3692203.1	KAK3951703.1	XP_033603825.1	XP_065456867.1	KAI4118394.1	XP_016591061.1	SGZ56902.1	MCJ1251254.1	TLD37160.1
P00899	TRP2	Aromatic amino acids metabolism	CAF9942436.1	XP_049213839.1	KAI2471730.1	KAI0900988.1	KAK8862516.1	XP_066721595.1	KAK8039282.1	XP_025508584.1	XP_031902144.1	KAL3491591.1	KAF7591393.1	XP_025480472.1	KAL3434590.1	KAE8319936.1	XP_013425573.1	XP_014560219.1	TGO55171.1	XP_002421749.1	*	KAF1944238.1	KAG5993525.1	KZL79322.1	XP_038747131.1	XP_049129397.1	ROW06587.1	EWC47580.1	KAH6683292.1	KAI1403672.1	XP_002491044.1	KAK3384124.1	KAF2786940.1	CAL9735723.1	XP_044696337.1	KAI1127559.1	KAF7532805.1	PHH65125.1	KAH7075387.1	XP_056772224.1	KAK3682812.1	KAK3955244.1	XP_033604731.1	XP_018177244.1	KAI4119492.1	XP_016589736.1	SGZ47727.1	*	TLD37063.1
Q5BCQ7	AroG	Aromatic amino acids metabolism	CAF9905669.1	XP_049215951.1	KAI2469566.1	KAI0895386.1	KAK8856515.1	XP_066714227.1	KAK8034945.1	XP_025507954.1	XP_031906468.1	KAL3487428.1	KAF7597280.1	XP_025481750.1	KAL3436911.1	KAE8320247.1	XP_013428831.1	XP_014561169.1	TGO67002.1	*	*	KAF1942196.1	KAG5989268.1	*	*	XP_049124030.1	ROV94973.1	*	KAH6672593.1	KAI1404349.1	*	KAK3382955.1	KAF2787830.1	*	XP_044695542.1	KAI1123225.1	KAF7532317.1	PHH67121.1	KAH7079178.1	XP_056780455.1	KAK3694634.1	KAK3948637.1	XP_033597435.1	XP_018175778.1	KAI4113685.1	XP_016584051.1	*	MCJ1245127.1	TLD35874.1
P20409	Trp1	Aromatic amino acids metabolism	*	*	*	*	*	*	*	XP_025498949.1	XP_031904261.1	KAL3491798.1	KAF7597601.1	XP_025475773.1	KAL3433739.1	KAE8309207.1	*	*	*	*	*	*	*	*	*	*	*	*	*	*	*	*	*	*	*	*	*	*	*	XP_056785026.1	*	*	XP_033601601.1	*	*	*	*	MCJ1246396.1	*
A0A4Y6HUD7	PoPAL2	Aromatic amino acids metabolism	CAF9913659.1,CAF9912667.1	*	*	*	KAK8867750.1	*	KAK8039840.1	XP_025500538.1,XP_025498104.1	XP_031905420.1,XP_031898675.1,XP_031893708.1	KAL3488580.1,KAL3492251.1	KAF7587544.1,KAF7597138.1,KAF7586633.1	XP_025475934.1	KAL3439627.1,KAL3438860.1	KAE8314361.1,KAE8316980.1	XP_013427877.1	*	*	*	*	KAF1938927.1	*	KZL85003.1	XP_038745517.1	XP_049126513.1	*	*	*	KAI1396484.1	*	KAK3376522.1	*	*	*	*	*	PHH59242.1	*	XP_056784080.1	KAK3689013.1	*	XP_033595869.1	XP_018179099.2	KAI4113620.1	XP_016591313.1	*	*	TLD38436.1
A0A336U966	TyrP	Aromatic amino acids metabolism	*	*	*	*	*	*	*	XP_025502340.1	XP_031903340.1	KAL3492763.1	KAF7594647.1	XP_025482659.1	*	KAE8319505.1	*	*	*	*	*	*	*	*	*	*	*	*	*	*	*	*	*	*	*	*	KAF7515423.1	*	*	*	*	*	*	*	*	*	*	*	*
Q04052	ARO80	Aromatic amino acids metabolism	*	*	*	*	*	*	*	*	*	*	*	*	*	*	*	*	*	XP_002416972.1	CAI5757542.1	*	*	*	*	*	*	*	*	*	XP_002492729.1	*	*	CAL9735685.1	*	*	*	*	*	*	*	*	*	*	*	*	SGZ46586.1	*	*
C7FF05	AbPPO4	Aromatic amino acids metabolism	*	*	*	*	*	*	*	*	*	*	*	*	*	*	*	*	*	*	*	*	*	*	*	*	*	*	*	*	*	*	*	*	*	*	*	*	*	*	*	*	*	*	*	*	*	*	*
P32452	PHA2	Aromatic amino acids metabolism	*	*	*	*	*	*	*	*	*	*	*	*	*	*	*	*	*	XP_002419180.1	*	*	*	*	*	*	*	*	*	*	*	*	*	CAL9738055.1	*	*	*	*	*	*	*	*	*	*	*	*	*	*	*
Q06408	ARO10	Aromatic amino acids metabolism	*	*	*	*	*	*	*	*	*	*	*	*	*	*	*	*	*	*	*	*	*	*	*	*	*	*	*	*	XP_002492304.1	*	*	CAL9735833.1	*	*	*	*	*	*	*	*	*	*	*	*	*	*	*
P38840	ARO9	Aromatic amino acids metabolism	*	*	*	*	*	*	*	*	*	*	*	*	*	*	*	*	*	*	*	*	*	*	*	*	*	*	*	*	*	*	*	CAL9735175.1	*	*	*	*	*	*	*	*	*	*	*	*	*	*	*
P53090	ARO8_Yeast	Aromatic amino acids metabolism	*	*	*	*	*	*	*	*	*	*	*	*	*	*	*	*	*	*	*	*	*	*	*	*	*	*	*	*	*	*	*	CAL9737509.1	*	*	*	*	*	*	*	*	*	*	*	*	*	*	*
Q4WM67	CprA_Anig	Benzoates peripheral pathways	CAF9909424.1	XP_049207770.1	*	*	KAK8868140.1	XP_066722296.1	KAK8051926.1	XP_025507111.1	XP_031899285.1	KAL3491498.1	KAF7591528.1	XP_025480700.1	KAL3433687.1	KAE8320099.1	XP_013426057.1	XP_014553839.1	TGO66950.1	XP_002419965.1	CAI5759352.1	KAF1944367.1	KAG5992680.1	*	XP_038751047.1	XP_049129810.1	*	EWC45357.1	KAH6676726.1	KAI1398884.1	XP_002494255.1	KAK3379978.1	KAF2794451.1	*	XP_044697880.1	KAI1127352.1	KAF7528587.1	*	KAH7068779.1	XP_056772495.1	KAK3688591.1	KAK3954504.1	XP_033597771.1	XP_018178567.1	KAI4115154.1	*	SGZ51638.1	MCJ1245479.1	*
Q8X1V7	TvAAD	Benzoates peripheral pathways	*	*	*	KAI0890791.1	KAK8879053.1	XP_066716398.1	KAK8044667.1	*	XP_031902154.1	KAL3488631.1	*	*	KAL3437235.1	KAE8309446.1	XP_013428565.1	*	*	*	*	*	*	KZL63589.1	XP_038746000.1	*	*	*	*	KAI1395817.1	*	KAK3374260.1	KAF2794144.1	*	*	*	*	*	KAH7070461.1	*	*	*	XP_033602292.1	*	*	XP_016584021.1	*	*	TLD20139.1
ATEG_05726b_new	ATEG_05726b_new	Benzoates peripheral pathways	*	XP_049216437.1	KAI2469393.1	KAI0899697.1	KAK8868092.1	XP_066722344.1	KAK8051972.1	XP_025498308.1	XP_031899876.1	KAL3488511.1	KAF7585642.1	XP_025484149.1	KAL3436501.1	KAE8317501.1	XP_013425896.1	XP_014557789.1	TGO43540.1	*	*	KAF1938100.1	*	KZL88347.1	XP_038751296.1	XP_049131002.1	ROW05862.1	*	KAH6666938.1	KAI1402137.1	*	KAK3379950.1	KAF2790460.1	*	*	KAI1133117.1	KAF7523022.1	*	KAH7063813.1	XP_056783831.1	KAK3688583.1	KAK3954625.1	XP_033598574.1	XP_018182487.1	*	XP_016584933.1	*	*	TLD32124.1
A0A084FYU8	SAPIO_CDS8718	Benzoates peripheral pathways	CAF9924596.1	XP_049208896.1	KAI2465735.1	KAI0891088.1	KAK8873371.1	XP_066712317.1	KAK8055769.1,KAK8055152.1	*	XP_031902676.1	*	*	*	*	*	*	*	TGO67825.1	XP_002422288.1,XP_002422297.1	*	*	*	KZL72059.1	XP_038741298.1	XP_049128479.1	ROV88061.1	*	KAH6673354.1	KAI1400475.1	*	*	KAF2794244.1	*	*	KAI1124597.1	KAF7536122.1,KAF7532480.1	PHH59588.1	KAH7062968.1	*	KAK3687196.1	KAK3947608.1	*	*	KAI4113621.1	XP_016585710.1	SGZ49626.1	MCJ1245589.1	TLD15373.1
Q0CDL4	ATEG_08220	Benzoates peripheral pathways	*	*	KAI2473581.1	KAI0898962.1,KAI0898712.1	KAK8863415.1	*	*	XP_025503183.1	XP_031902920.1	KAL3482848.1	KAF7593221.1	XP_025475309.1	KAL3433877.1	KAE8317761.1	XP_013425484.1	XP_014552645.1	TGO45423.1	*	*	KAF1947166.1	*	KZL85569.1	XP_038746298.1	XP_049123915.1	ROW06809.1	*	KAH6680882.1	KAI1406218.1,KAI1400174.1	*	KAK3373920.1	*	*	*	KAI1127876.1	KAF7541684.1	*	KAH7079392.1	XP_056775251.1	KAK3685700.1	*	XP_033604566.1	*	*	*	*	*	*
Q7RW48	NcCar	Benzoates peripheral pathways	*	*	KAI2468516.1	KAI0892022.1	KAK8867587.1,KAK8851952.1	XP_066709824.1,XP_066715608.1	KAK8052470.1,KAK8016859.1	XP_025499174.1	*	KAL3486767.1	*	*	KAL3428654.1	KAE8311265.1	*	*	*	*	*	*	KAG5993893.1	KZL82240.1	XP_038741036.1	XP_049133557.1	ROV98684.1	*	*	KAI1395046.1	*	*	*	*	*	KAI1128962.1	KAF7536709.1,KAF7517526.1	PHH60603.1	*	XP_056779646.1	KAK3690544.1	KAK3948964.1	*	XP_018173520.2	*	*	*	*	*
G2Q526	MtPPO-809	Benzoates peripheral pathways	*	XP_049215782.1	*	*	KAK8851279.1	XP_066715673.1	KAK8016566.1	*	XP_031898352.1	*	*	*	*	*	*	XP_014561310.1	*	*	*	KAF1938081.1	*	KZL81976.1	*	*	*	*	KAH6662025.1	KAI1401470.1	*	KAK3383479.1	KAF2786526.1	*	*	KAI1127625.1	KAF7531836.1	*	KAH7065964.1	*	KAK3694221.1	*	*	*	*	XP_016592070.1	*	*	*
Q7SIC2	Q7SIC2	Benzoates peripheral pathways	*	*	*	*	*	*	*	XP_025508548.1	XP_031893672.1	KAL3496400.1	KAF7592415.1	XP_025473928.1	KAL3437004.1	KAE8311596.1	XP_013424279.1	*	TGO66241.1	*	*	*	*	KZL81800.1	XP_038745792.1	XP_049128833.1	*	*	KAH6674920.1	*	*	*	KAF2787155.1	*	*	*	*	*	KAH7072129.1	*	*	*	*	*	*	*	*	*	TLD18275.1
Q2GZJ4	CgPPO-266	Benzoates peripheral pathways	*	*	KAI2468693.1	KAI0895553.1	KAK8862884.1	XP_066720801.1	KAK8039711.1	*	*	*	*	*	*	*	*	*	*	*	*	*	*	KZL63894.1	XP_038741157.1	XP_049133562.1,XP_049126283.1	*	*	*	*	*	*	*	*	*	KAI1128708.1	KAF7538783.1	*	*	*	KAK3689443.1	KAK3953999.1	*	*	*	XP_016591984.1	*	*	*
Q2H7I7	CgPPO-473	Benzoates peripheral pathways	*	*	KAI2470729.1	KAI0894286.1	KAK8848673.1	XP_066719149.1	KAK8022490.1	*	*	*	*	*	*	*	*	*	*	*	*	*	*	*	*	*	*	*	KAH6664847.1	KAI1405777.1	*	KAK3371150.1	KAF2799260.1	*	*	KAI1126875.1	*	*	*	*	KAK3690470.1	*	*	*	*	XP_016592725.1	*	*	*
Q0CBV3	ATEG_08831	Benzoates peripheral pathways	*	*	*	*	*	*	*	XP_025504941.1	*	KAL3490086.1	*	XP_025480161.1	KAL3428734.1	KAE8317765.1	*	*	*	*	*	*	*	KZL80111.1	XP_038739932.1	*	*	*	KAH6665577.1	*	*	*	*	*	*	*	KAF7514482.1	*	*	XP_056781024.1	*	*	*	*	*	*	*	*	TLD26318.1
G2QLD3	TtPPO	Benzoates peripheral pathways	*	*	*	*	KAK8862830.1	XP_066720568.1	KAK8040088.1	*	*	*	*	*	*	*	*	*	*	*	*	*	*	*	XP_038740555.1	*	*	*	*	*	*	KAK3361474.1	*	*	*	*	KAF7537824.1	*	*	*	KAK3690550.1	*	*	*	*	*	*	*	*
C8VPZ4	AN0876	Benzoates peripheral pathways	CAF9905005.1	*	*	*	*	*	*	XP_025506923.1	*	KAL3492860.1	*	*	KAL3436613.1	*	*	*	*	*	*	*	*	*	*	*	*	*	*	*	*	*	*	*	*	*	*	*	*	*	*	*	*	*	*	*	*	*	TLD05679.1
P42884	AAD14	Benzoates peripheral pathways	*	*	*	*	*	*	*	*	*	*	*	*	*	*	*	*	*	*	*	*	*	*	*	XP_049122562.1	*	*	*	*	*	*	*	*	*	KAI1121294.1	*	*	*	*	*	*	*	*	*	*	*	*	*
F1SY49	CYP53D2v1	Benzoates peripheral pathways	*	*	*	*	*	*	*	*	*	*	*	*	*	*	*	*	*	*	*	*	*	*	*	*	*	*	*	*	*	*	*	*	*	*	*	*	*	*	*	*	*	*	*	*	*	*	*
A0A9P1ME48	PpPPO-c2092	Benzoates peripheral pathways	*	*	*	*	*	*	*	*	*	*	*	*	*	*	*	XP_014562725.1	*	*	*	*	*	*	*	*	*	*	*	*	*	*	*	*	*	*	*	*	*	*	*	*	*	*	*	*	*	*	*
P0CT50	Sdc	Benzoates peripheral pathways	*	*	*	*	*	*	*	*	*	*	*	*	*	*	*	*	*	*	*	*	*	*	*	*	ROV92570.1	*	*	*	*	*	*	*	*	*	*	*	*	*	*	*	*	*	*	*	*	*	*
P87064	DodA	Biosynthetic pathways	*	*	*	*	*	*	*	*	*	*	*	*	*	*	*	*	*	*	*	*	*	KZL83009.1	XP_038744478.1	*	*	*	*	*	*	*	*	*	*	*	*	*	*	*	*	*	*	*	*	*	*	*	*
Q0D1P2	TerD	Biosynthetic pathways	*	XP_049207287.1	KAI2471677.1	KAI0901810.1	KAK8873581.1	XP_066712528.1	KAK8055161.1	XP_025502913.1	XP_031895618.1	KAL3486403.1	KAF7596917.1	XP_025485166.1	KAL3429893.1	KAE8320001.1	*	XP_014553993.1	*	*	*	KAF1940054.1	*	KZL64148.1	XP_038746502.1,XP_038744903.1	XP_049130061.1	ROW02392.1	*	KAH6668424.1,KAH6674765.1	KAI1397868.1	*	KAK3358477.1	KAF2788533.1,KAF2800234.1	*	*	KAI1129609.1	KAF7534273.1	*	KAH7067425.1	XP_056774761.1	KAK3681120.1	KAK3946700.1	XP_033599857.1	XP_065457602.1	*	*	*	*	TLD19002.1
A0A159BP93	CitB	Biosynthetic pathways	CAF9943118.1	*	KAI2468186.1	KAI0894584.1	KAK8855803.1	*	KAK8034676.1	*	*	KAL3489677.1	*	*	*	*	*	*	*	*	*	*	*	*	*	*	ROW08240.1	*	KAH6678479.1	*	*	*	*	*	*	*	KAF7536836.1	*	*	*	KAK3680864.1	*	*	*	*	XP_016585117.1	*	MCJ1251311.1	TLD32082.1
Q0CJ62	AtA	Biosynthetic pathways	CAF9929951.1	*	*	*	*	*	*	XP_025505718.1	XP_031896427.1	*	*	XP_025477686.1	*	*	*	*	*	*	*	KAF1944950.1	*	KZL84325.1	*	*	ROV90083.1	*	*	KAI1396890.1	*	*	KAF2793425.1	*	*	KAI1129066.1	*	*	*	*	*	*	*	*	*	*	*	MCJ1252050.1	TLD19488.1
G3XMC2	AzaH	Biosynthetic pathways	*	*	KAI2470717.1	KAI0894299.1	KAK8873790.1	XP_066710959.1	KAK8042180.1	*	*	*	*	*	*	*	*	*	*	*	*	*	*	*	*	*	*	*	*	KAI1399234.1	*	KAK3380691.1	*	*	*	KAI1119817.1	*	*	*	*	KAK3688808.1	KAK3946951.1	*	*	*	XP_016590380.1	*	*	*
A0A2U8U2L6	AsL1	Biosynthetic pathways	*	*	KAI2466966.1	KAI0902040.1	*	*	*	XP_025497574.1	XP_031897988.1	*	KAF7592434.1	*	KAL3433417.1	KAE8313186.1	*	*	*	*	*	*	*	*	*	*	*	*	*	KAI1395084.1	*	KAK3376228.1	*	*	*	KAI1123178.1	*	*	*	*	*	*	*	XP_018174840.1	*	*	*	*	*
Q5BH33	MdpD	Biosynthetic pathways	*	*	*	*	KAK8867279.1	XP_066712994.1	*	XP_025503108.1	XP_031893986.1	*	KAF7588222.1	*	KAL3432892.1,KAL3439213.1	*	*	*	*	*	*	*	KAG5991260.1	*	*	*	*	*	*	*	*	*	KAF2795015.1	*	*	*	*	*	*	*	KAK3681348.1	*	*	*	*	*	*	MCJ1251524.1	*
A0A0U2JT37	PigN	Biosynthetic pathways	*	*	*	KAI0890807.1	*	*	*	XP_025501182.1	XP_031903441.1	*	KAF7591023.1	XP_025473950.1	KAL3429592.1	*	*	*	*	*	*	*	*	*	*	*	*	*	*	KAI1395409.1	*	*	*	*	*	*	*	*	*	*	KAK3683406.1	*	*	*	*	*	*	*	*
Q0CF72	ATEG_07662	Biosynthetic pathways	*	*	KAI2464014.1	KAI0893403.1	*	*	*	*	*	KAL3494846.1	*	*	KAL3438033.1	KAE8317718.1	*	*	*	*	*	*	*	*	*	*	ROV97057.1	*	*	KAI1397280.1	*	*	KAF2793026.1	*	*	*	*	*	*	*	KAK3681622.1	*	*	*	*	*	*	*	*
W6QY29	AnuH	Biosynthetic pathways	*	*	*	*	*	XP_066712988.1	*	*	*	KAL3487828.1	KAF7587024.1	*	*	*	*	*	*	*	*	*	*	*	*	*	*	*	*	KAI1401904.1	*	*	KAF2799612.1	*	*	KAI1124398.1	KAF7537779.1	*	*	*	*	*	*	*	*	*	*	*	*
Q00234	AoMelO	Biosynthetic pathways	*	*	*	*	*	*	*	*	XP_031894143.1	*	*	*	*	KAE8308557.1	*	*	*	*	*	*	*	KZL65038.1	*	XP_049131436.1	*	*	*	*	*	KAK3369241.1	*	*	*	*	*	*	*	*	*	*	XP_033602903.1	*	*	*	*	*	*
A2QUC2	An09g05130	Biosynthetic pathways	*	*	*	*	*	*	*	*	XP_031894125.1	*	KAF7595181.1	XP_025482485.1	*	KAE8317692.1	XP_013430910.1	*	*	*	*	*	*	*	*	*	*	*	*	*	*	*	*	*	*	*	*	*	*	*	*	*	*	*	*	*	*	*	*
A0A0A2IDH4	CnsB	Biosynthetic pathways	*	*	*	*	*	*	*	XP_025502116.1	XP_031903279.1	*	KAF7586360.1	XP_025476045.1	*	KAE8313843.1	*	*	*	*	*	*	*	*	*	*	*	*	*	*	*	*	*	*	*	*	*	*	*	*	*	*	*	*	*	*	*	*	*
Q50EL0	FgaPT2	Biosynthetic pathways	*	*	*	*	*	*	*	*	*	*	KAF7589021.1	*	*	*	*	*	*	*	*	*	*	*	*	*	*	*	*	KAI1397748.1	*	*	*	*	*	*	*	*	*	XP_056780267.1	*	*	*	*	*	*	*	*	*
P0DUM0	Hkm12	Biosynthetic pathways	*	*	KAI2473582.1	*	*	XP_066713368.1	*	*	*	*	*	XP_025474035.1	*	*	*	*	*	*	*	*	*	*	*	*	*	*	*	*	*	*	*	*	*	*	*	PHH60731.1	*	*	*	*	*	*	*	*	*	*	*
A0A162J448	CitD	Biosynthetic pathways	*	*	KAI2469476.1	KAI0892228.1	*	*	*	*	*	*	*	*	*	*	*	*	*	*	*	*	*	*	*	*	*	*	KAH6680424.1	*	*	*	*	*	*	*	*	*	*	*	*	*	*	*	*	*	*	*	*
Q5AY46	XptA	Biosynthetic pathways	*	*	*	*	*	*	*	*	*	KAL3495023.1	*	*	KAL3436988.1	*	*	*	*	*	*	*	*	*	*	*	*	*	*	*	*	*	*	*	*	*	*	*	*	XP_056781853.1	*	*	*	*	*	*	*	*	*
Q6Q874	SirD	Biosynthetic pathways	CAF9933475.1	*	*	*	*	*	*	*	*	*	*	*	*	*	*	XP_014562403.1	*	*	*	*	KAG5992443.1	*	*	*	*	*	*	*	*	*	*	*	*	*	*	*	*	*	*	*	*	*	*	*	*	MCJ1250607.1	*
A0A161CEV4	CitC	Biosynthetic pathways	CAF9908049.1	*	*	*	*	*	*	*	*	*	*	XP_025477939.1,XP_025479425.1	*	*	XP_013427031.1	*	*	*	*	*	*	*	*	*	*	*	*	*	*	*	*	*	*	*	*	*	*	*	*	*	*	*	*	*	*	*	*
P0DUL2	Hkm4	Biosynthetic pathways	*	*	*	*	*	*	*	*	*	*	KAF7597146.1	*	*	*	*	*	*	*	*	*	KAG5988863.1	*	*	*	*	*	*	*	*	*	*	*	*	*	*	*	*	*	*	*	*	*	*	*	*	*	*
A0A2D1VNJ8	EchPT1	Biosynthetic pathways	*	*	*	*	*	*	*	XP_025502643.1	*	*	*	*	KAL3437495.1	KAE8306956.1	*	*	*	*	*	*	*	*	*	*	*	*	*	*	*	*	*	*	*	*	*	*	*	*	*	*	*	*	*	*	*	*	*
A0A1S9DK56	AoMelB	Biosynthetic pathways	*	*	*	KAI0895499.1	*	*	*	*	*	*	*	*	*	KAE8315231.1	*	*	*	*	*	*	*	*	*	*	*	*	*	*	*	*	*	*	*	*	*	*	*	*	*	*	*	*	*	*	*	*	*
F5HN73	CpaD	Biosynthetic pathways	*	*	*	*	*	*	*	XP_025503260.1	*	*	KAF7585382.1	*	*	*	*	*	*	*	*	*	*	*	*	*	*	*	*	*	*	*	*	*	*	*	*	*	*	*	*	*	*	*	*	*	*	*	*
G2X4M1	VdIsc1	Biosynthetic pathways	*	*	*	*	*	*	*	*	*	*	*	*	*	*	*	*	*	*	*	*	*	*	*	*	*	*	KAH6678713.1	*	*	*	*	*	*	*	*	*	*	*	*	*	*	*	*	XP_016592719.1	*	*	*
P0DP82	XptB	Biosynthetic pathways	*	*	*	*	*	*	*	*	*	KAL3495055.1	*	*	KAL3429785.1	*	*	*	*	*	*	*	*	*	*	*	*	*	*	*	*	*	*	*	*	*	*	*	*	*	*	*	*	*	*	*	*	*	*
P0DUL3	Hkm5	Biosynthetic pathways	*	*	*	*	*	*	*	*	*	*	KAF7597145.1	*	KAL3429090.1	*	*	*	*	*	*	*	*	*	*	*	*	*	*	*	*	*	*	*	*	*	*	*	*	*	*	*	*	*	*	*	*	*	*
P0DUL5	Hkm7	Biosynthetic pathways	*	*	*	*	*	*	*	*	*	*	KAF7597143.1	*	KAL3430007.1	*	*	*	*	*	*	*	*	*	*	*	*	*	*	*	*	*	*	*	*	*	*	*	*	*	*	*	*	*	*	*	*	*	*
S0EH60	DMATS1Ff	Biosynthetic pathways	*	*	*	*	*	*	*	*	*	*	*	*	*	*	*	XP_014550472.1	*	*	*	*	*	KZL81652.1	*	*	*	*	*	*	*	*	*	*	*	*	*	*	*	*	*	*	*	*	*	*	*	*	*
M1WA41	DmaW	Biosynthetic pathways	*	*	*	*	*	*	*	*	*	*	*	*	*	*	*	*	*	*	*	*	KAG5988862.1	*	*	*	*	*	*	*	*	*	*	*	*	*	*	*	*	*	*	*	*	*	*	*	*	*	*
A0A1B0UHJ4	AtaPT	Biosynthetic pathways	*	*	*	*	*	*	*	*	XP_031900776.1	*	*	*	*	*	*	*	*	*	*	*	*	*	*	*	*	*	*	*	*	*	*	*	*	*	*	*	*	*	*	*	*	*	*	*	*	*	*
A0A3G9K5C8	H3h	Biosynthetic pathways	*	*	*	*	*	*	*	*	*	*	*	*	*	*	*	*	*	*	*	*	*	*	*	*	*	*	*	*	*	*	*	*	*	*	*	*	*	*	*	*	*	*	*	*	*	*	*
A0A401H156	ScPT	Biosynthetic pathways	*	*	*	*	*	*	*	*	*	*	*	*	*	*	*	*	*	*	*	*	*	*	*	*	*	*	*	*	*	*	*	*	*	*	*	*	*	*	*	*	*	*	*	*	*	*	*
A0A455LLW0	AtnJ	Biosynthetic pathways	*	*	*	*	*	*	*	*	*	*	*	*	*	*	*	XP_014551025.1	*	*	*	*	*	*	*	*	*	*	*	*	*	*	*	*	*	*	*	*	*	*	*	*	*	*	*	*	*	*	*
P0DUL6	Hkm8	Biosynthetic pathways	*	*	*	*	*	*	*	*	*	*	KAF7597142.1	*	*	*	*	*	*	*	*	*	*	*	*	*	*	*	*	*	*	*	*	*	*	*	*	*	*	*	*	*	*	*	*	*	*	*	*
P0DUQ0	Hkm6	Biosynthetic pathways	*	*	*	*	*	*	*	*	*	*	KAF7597144.1	*	*	*	*	*	*	*	*	*	*	*	*	*	*	*	*	*	*	*	*	*	*	*	*	*	*	*	*	*	*	*	*	*	*	*	*
NRRL3_00672	FoxA	Cinnamic acids CoA-dependent beta-oxidative pathway	CAF9934900.1	XP_049208973.1	KAI2473039.1	KAI0899785.1	KAK8867933.1	XP_066709592.1	KAK8051262.1	XP_025505842.1	XP_031904065.1	KAL3492012.1	KAF7591072.1	XP_025480389.1	KAL3429005.1	KAE8311263.1	XP_013429549.1	XP_014553057.1	*	XP_002419022.1	CAI5758475.1	KAF1946880.1	KAG5993360.1	KZL81156.1	XP_038739569.1	*	ROW09724.1	EWC47198.1	KAH6673622.1	KAI1405308.1	XP_002491711.1	KAK3358603.1	KAF2790188.1	CAL9736581.1	XP_044693744.1	KAI1133606.1	KAF7514522.1	PHH59206.1	KAH7062901.1	XP_056777571.1	KAK3687269.1	KAK3949116.1	XP_033605412.1	XP_018183385.1	KAI4118015.1	XP_016589849.1	SGZ53235.1	MCJ1252084.1	TLD36421.1
NRRL3_00621	TheA	Cinnamic acids CoA-dependent beta-oxidative pathway	*	XP_049213221.1	KAI2466273.1	*	KAK8879015.1	XP_066716362.1	KAK8044627.1	XP_025505802.1	XP_031897897.1	KAL3487739.1	KAF7589116.1	XP_025480442.1	*	KAE8308506.1	XP_013424104.1	XP_014557069.1	TGO66975.1	*	*	KAF1947635.1	KAG5996906.1	*	XP_038749945.1	XP_049133530.1	*	*	*	KAI1405067.1	*	KAK3384689.1	KAF2785956.1	*	XP_044700206.1	KAI1125465.1	KAF7518528.1	PHH66510.1	KAH7077849.1	XP_056777649.1	KAK3682393.1	KAK3952026.1	XP_033603575.1	*	*	XP_016588984.1	*	*	*
NRRL3_05990	KatA	Cinnamic acids CoA-dependent beta-oxidative pathway	CAF9920704.1	XP_049207064.1	KAI2468524.1	KAI0892014.1	KAK8867570.1	XP_066709834.1	KAK8052459.1	XP_025497869.1,XP_025508346.1	XP_031899471.1,XP_031902163.1	KAL3494463.1,KAL3483039.1	KAF7595885.1,KAF7585784.1	XP_025475822.1,XP_025481681.1	KAL3438051.1,KAL3437225.1	KAE8318541.1,KAE8309437.1	XP_013425406.1	XP_014558236.1	TGO49935.1	*	*	KAF1940527.1	KAG5994480.1	KZL68411.1	XP_038749695.1	XP_049134323.1	ROV95214.1	*	KAH6676668.1,KAH6669035.1	KAI1405024.1	*	KAK3380760.1	KAF2800972.1	*	XP_044694990.1	KAI1128999.1	KAF7525478.1	PHH62331.1	KAH7072018.1	XP_056784685.1,XP_056777301.1	KAK3688897.1	KAK3949890.1	XP_033603103.1	XP_018174745.1	KAI4116222.1	XP_016587595.1	*	MCJ1245750.1	TLD38697.1,TLD39584.1
NRRL3_02735	TheC	Cinnamic acids CoA-dependent beta-oxidative pathway	CAF9936301.1	XP_049209229.1	KAI2468168.1	KAI0897479.1	KAK8851682.1	XP_066714628.1	KAK8016160.1	XP_025506914.1	XP_031896943.1	KAL3492852.1	KAF7593850.1	XP_025485014.1	KAL3436621.1	KAE8308119.1	XP_013432370.1	XP_014553442.1	TGO45892.1	*	*	KAF1942951.1	KAG5988140.1	KZL86449.1	XP_038748890.1	XP_049124771.1	ROW10626.1	EWC47162.1	KAH6667559.1	KAI1400657.1	*	KAK3365098.1	KAF2795765.1	*	XP_044698903.1	KAI1124864.1	*	PHH64005.1	KAH7066756.1	XP_056774787.1	KAK3693648.1	KAK3954802.1	XP_033599584.1	XP_018178277.1	KAI4099045.1	XP_016583986.1	*	MCJ1249109.1	TLD27726.1
NRRL3_06009	TheD	Cinnamic acids CoA-dependent beta-oxidative pathway	CAF9918145.1	*	KAI2471551.1	KAI0901106.1	KAK8861832.1	XP_066722000.1	KAK8038501.1	XP_025508365.1	XP_031894236.1	KAL3488688.1	*	XP_025477979.1	KAL3437247.1	KAE8309664.1	XP_013431833.1	*	TGO69637.1	*	*	*	KAG5990865.1	KZL79200.1	XP_038751412.1	XP_049130911.1	ROW09507.1	EWC48318.1	KAH6673776.1	KAI1401975.1	*	KAK3368942.1	KAF2799222.1	*	XP_044697569.1	KAI1124141.1	KAF7521642.1	PHH65864.1	*	XP_056777275.1	KAK3687526.1	KAK3956237.1	XP_033605436.1	XP_018183723.1	KAI4116825.1	XP_016586121.1	*	MCJ1244926.1	TLD32449.1
NRRL3_05989	HcsA	Cinnamic acids CoA-dependent beta-oxidative pathway	*	*	*	*	*	*	*	XP_025508345.1	XP_031902164.1	KAL3488996.1	KAF7595884.1	XP_025481680.1	KAL3437224.1	KAE8309436.1	*	*	*	*	*	*	*	*	*	*	*	*	KAH6669034.1	*	*	*	*	*	*	*	*	*	*	XP_056777302.1	*	*	*	*	*	*	*	*	TLD39583.1
NRRL3_01539	TheB	Cinnamic acids CoA-dependent beta-oxidative pathway	*	*	*	*	*	*	*	XP_025502829.1	XP_031899380.1	KAL3493107.1	KAF7596164.1	XP_025474889.1	KAL3437974.1	KAE8311346.1	*	*	*	*	*	*	*	*	*	*	*	*	*	*	*	*	*	*	*	*	*	*	*	XP_056781869.1	*	*	*	*	*	*	*	*	*
P25377	ADH7	Cinnamic acids peripheral pathways	*	XP_049214019.1	KAI2469279.1	KAI0902503.1	KAK8874745.1	XP_066712719.1	KAK8055362.1	*	XP_031899592.1	KAL3484109.1	KAF7586931.1	XP_025479853.1	KAL3435813.1	KAE8319197.1	XP_013427057.1,XP_013426195.1	XP_014559476.1	TGO57264.1	*	*	KAF1934666.1	KAG5995253.1	KZL74543.1	XP_038745601.1	XP_049126600.1	ROV89458.1	*	KAH6684603.1,KAH6666669.1	KAI1396986.1,KAI1397912.1,KAI1395624.1	XP_002494014.1	KAK3384559.1,KAK3369759.1	KAF2800740.1	CAL9736017.1	*	KAI1129785.1,KAI1122685.1	KAF7520121.1	PHH65695.1	KAH7075776.1	XP_056775439.1	KAK3682437.1	KAK3950796.1,KAK3956748.1	XP_033604754.1	XP_018178241.1,XP_018173583.2	KAI4115656.1	XP_016584272.1	SGZ54720.1	*	TLD36680.1
A0A0K8JKL5	IFPad	Cinnamic acids peripheral pathways	*	XP_049204884.1	*	*	*	XP_066707897.1	KAK8034506.1	XP_025503172.1,XP_025501890.1	*	KAL3497290.1	KAF7588361.1	XP_025475317.1	*	KAE8311755.1,KAE8317751.1	XP_013425562.1	XP_014550884.1	TGO69656.1	*	*	KAF1944066.1	*	KZL74545.1	XP_038745599.1	XP_049126602.1	ROW05834.1	*	KAH6664432.1	*	*	*	*	*	*	*	KAF7530863.1	PHH59524.1	KAH7076959.1	XP_056780206.1	*	*	XP_033594979.1	*	*	*	*	*	TLD14764.1
A2QHE5	Fdc1_ohbA1	Cinnamic acids peripheral pathways	*	*	*	*	*	*	*	XP_025501901.1,XP_025499907.1	XP_031898189.1	KAL3493377.1,KAL3494825.1	KAF7597182.1	XP_025475677.1,XP_025479155.1	KAL3429328.1	KAE8315205.1	*	XP_014550710.1	*	XP_002421128.1	CAI5759354.1	*	*	KZL79659.1	XP_038741463.1	XP_049132093.1	ROV92569.1	*	KAH6667632.1	*	*	*	*	*	*	*	KAF7528046.1	PHH61473.1,PHH59308.1	KAH7080627.1	XP_056773464.1	*	*	*	XP_018181134.2	*	*	SGZ51040.1	*	*
A2QHE3	PadA1	Cinnamic acids peripheral pathways	*	*	*	*	*	*	*	XP_025498476.1	XP_031898188.1	KAL3494823.1,KAL3493379.1	KAF7597183.1	XP_025475675.1	KAL3431656.1	KAE8315206.1	*	XP_014550709.1	TGO45184.1	XP_002421129.1	*	*	*	KZL79647.1	XP_038741464.1	*	ROV92568.1	*	KAH6667631.1	*	*	*	*	*	*	*	KAF7532719.1,KAF7528045.1	PHH61474.1	KAH7080626.1	XP_056773467.1,XP_056777419.1	*	*	*	XP_018181135.2	*	*	SGZ51042.1	*	*
P32953	P32953	Cinnamic acids peripheral pathways	*	*	*	*	*	*	*	*	*	*	*	*	*	*	*	*	*	*	*	*	*	*	*	*	*	*	*	*	*	*	*	*	*	*	KAF7519219.1	*	*	*	*	*	*	*	*	*	*	*	*
Q2UMX6	FaeB-2	Cinnamic acids peripheral pathways	*	XP_049209722.1	*	*	*	*	KAK8051846.1	XP_025498356.1	XP_031894372.1	*	KAF7594000.1	*	*	KAE8314781.1	*	XP_014558286.1	*	*	*	*	*	KZL64074.1,KZL87522.1	XP_038743687.1	XP_049125937.1	ROW01898.1	EWC46455.1	KAH6671831.1	*	*	*	KAF2787152.1	*	*	*	*	*	*	*	*	*	*	*	*	*	*	*	TLD36090.1
Q7LLW9	Dmdh	Cinnamic acids peripheral pathways	*	*	*	*	KAK8857003.1	XP_066708190.1	KAK8017782.1	*	*	KAL3486454.1	*	*	*	*	*	*	*	*	*	*	*	KZL86399.1	XP_038741549.1	XP_049127771.1	*	*	*	*	*	*	*	*	*	*	KAF7533778.1	*	*	XP_056782051.1	*	*	*	*	*	*	*	*	*
A2QN56	ChlE_Aspnc	Cinnamic acids peripheral pathways	*	*	*	*	KAK8848919.1,KAK8868059.1,KAK8879987.1	XP_066719461.1	KAK8055171.1	XP_025501973.1	*	*	*	XP_025477605.1	*	KAE8307281.1	XP_013422337.1	*	TGO46877.1	*	*	*	*	*	XP_038739096.1	*	*	*	*	*	*	*	*	*	*	*	KAF7537280.1	*	*	XP_056774484.1	*	*	*	*	*	*	*	*	*
Q2UP89	FaeB-1	Cinnamic acids peripheral pathways	*	*	*	*	KAK8868211.1	*	*	*	*	KAL3493953.1	*	XP_025479385.1	*	KAE8309943.1	*	*	*	*	*	KAF1935365.1	*	*	XP_038743264.1	*	*	*	*	*	*	*	*	*	*	*	KAF7542004.1	*	*	XP_056773692.1	*	*	*	*	*	*	*	*	*
NRRL3_08297	SdrA	Cinnamic acids peripheral pathways	*	*	*	*	*	*	*	XP_025498477.1	XP_031898190.1	KAL3493378.1	KAF7597181.1	XP_025475676.1	KAL3431657.1	KAE8315204.1	*	*	*	*	*	*	*	*	*	*	*	*	*	*	*	*	*	*	*	*	*	*	*	XP_056773466.1	*	*	*	*	*	*	*	*	*
Q2UNW5	FaeA_Aspor	Cinnamic acids peripheral pathways	*	*	*	*	*	*	*	*	XP_031900761.1	*	KAF7589361.1	*	*	KAE8315309.1	*	*	*	*	*	*	*	*	*	*	*	*	*	*	*	*	*	*	*	*	*	*	*	*	*	*	XP_033602329.1	*	*	*	*	*	*
P33751	PAD1	Cinnamic acids peripheral pathways	*	*	*	*	*	*	*	*	XP_031896606.1	*	*	*	*	KAE8316406.1	*	*	*	*	*	*	*	*	*	*	*	*	*	*	*	*	*	*	*	*	KAF7520537.1	*	*	*	*	*	*	*	*	*	*	*	*
XP_008038353	TvMNX4	Cinnamic acids peripheral pathways	*	*	*	*	*	*	*	*	*	*	*	*	*	*	*	*	*	*	*	*	*	*	*	*	*	*	*	*	*	*	*	*	*	*	*	*	*	*	*	*	*	*	*	*	*	*	*
A2QSY5	FaeA_Aspnc	Cinnamic acids peripheral pathways	*	*	*	*	*	*	*	*	*	*	*	*	*	*	*	*	*	*	*	*	*	*	*	*	*	*	*	*	*	*	*	*	*	*	*	*	*	*	*	*	*	*	*	*	*	*	*
A0A6C0PI29	Fae1	Cinnamic acids peripheral pathways	*	*	*	*	*	*	*	*	*	*	*	*	*	*	*	*	*	*	*	*	*	*	*	*	*	*	*	*	*	*	*	*	*	*	*	*	*	*	*	*	*	*	*	*	*	*	*
A2R0P6	PadA2	Cinnamic acids peripheral pathways	*	*	*	*	*	*	*	*	*	*	*	XP_025479492.1	*	*	*	*	*	*	*	*	*	*	*	*	*	*	*	*	*	*	*	*	*	*	*	*	*	*	*	*	*	*	*	*	*	*	*
B8LV47	FaeC	Cinnamic acids peripheral pathways	*	*	*	*	*	*	*	*	*	*	*	*	*	*	*	*	*	*	*	*	*	*	*	*	*	*	*	*	*	*	*	*	*	*	*	*	*	*	*	*	*	*	*	*	*	*	*
Q9P979	FaeA_Aspaw	Cinnamic acids peripheral pathways	*	*	*	*	*	*	*	*	*	*	*	*	*	*	*	*	*	*	*	*	*	*	*	*	*	*	*	*	*	*	*	*	*	*	*	*	*	*	*	*	*	*	*	*	*	*	*
Q4W9H6	AdhG	Gentisate like-pathway peripheral pathways	CAF9938990.1	XP_049210893.1	KAI2472536.1	KAI0895860.1	KAK8851534.1	XP_066715931.1	KAK8016311.1	XP_025507287.1	XP_031899098.1	KAL3495402.1,KAL3496422.1	KAF7592772.1	XP_025483422.1	KAL3432410.1	KAE8318973.1	XP_013427285.1	XP_014562792.1,XP_014550704.1	TGO53971.1	*	*	KAF1936036.1	KAG5996338.1,KAG5998231.1	KZL85465.1	XP_038745268.1	XP_049125577.1	ROV94323.1	*	KAH6666999.1,KAH6669255.1,KAH6684671.1	KAI1399192.1	*	KAK3382860.1	KAF2792845.1	*	XP_044697446.1	KAI1132760.1	KAF7531435.1,KAF7520538.1	PHH60724.1	KAH7066236.1,KAH7074027.1	XP_056778560.1,XP_056775500.1	KAK3695401.1	KAK3951779.1	XP_033597789.1	XP_018174358.2,XP_018173746.2	*	XP_016584815.1	*	MCJ1245884.1	TLD29981.1
Q2HHS4	Rco1_Chagb	Gentisate like-pathway peripheral pathways	*	XP_049204999.1	KAI2471985.1	KAI0902367.1	KAK8873153.1	XP_066711434.1	KAK8056653.1	*	*	*	*	*	KAL3436398.1	*	*	XP_014558060.1	*	*	*	KAF1936778.1	*	*	*	*	ROW07234.1	*	KAH6668899.1	KAI1406709.1	*	KAK3376294.1	KAF2793215.1	*	*	KAI1121121.1	*	*	KAH7073622.1	*	KAK3690374.1,KAK3688885.1	*	*	*	*	XP_016582937.1	*	*	*
A0A384JIP2	Rco1_Botfb	Gentisate like-pathway peripheral pathways	*	*	*	*	*	*	*	*	*	KAL3484889.1	KAF7588650.1	*	*	KAE8317669.1	*	XP_014562260.1	TGO62132.1	*	*	*	*	KZL82588.1	XP_038748175.1	XP_049123030.1	*	*	KAH6665494.1	*	*	*	KAF2788465.1	*	*	*	KAF7528036.1	*	KAH7070774.1	*	KAK3683300.1	*	*	*	*	*	*	*	TLD11744.1
Q4W9H1	SdoG	Gentisate like-pathway peripheral pathways	*	*	*	KAI0899897.1	*	*	*	*	XP_031904322.1	KAL3484150.1,KAL3482688.1	*	*	KAL3428647.1	KAE8314500.1	*	XP_014551820.1	*	*	*	*	*	KZL85553.1	XP_038746223.1	XP_049123961.1	*	*	*	*	*	KAK3373650.1	*	*	*	*	*	*	KAH7067266.1	*	KAK3689088.1	KAK3953469.1	*	*	*	*	*	*	*
Q4W9G9	MfsG	Gentisate like-pathway peripheral pathways	*	*	*	KAI0899896.1	*	*	*	*	*	KAL3482686.1	*	*	KAL3428645.1	KAE8314502.1	*	XP_014551821.1	*	*	*	*	*	*	*	*	*	*	*	*	*	*	*	*	*	*	KAF7538800.1	*	KAH7067273.1	*	*	*	*	*	*	*	*	*	*
A0A1Y2APP5	BCR39DRAFT_546366	Gentisate like-pathway peripheral pathways	*	*	*	*	*	*	*	*	*	*	*	*	*	*	*	*	*	*	*	*	*	*	*	*	*	*	*	*	*	*	*	*	*	*	*	*	*	*	*	*	*	*	*	*	*	*	*
A0A1Y2APR1	BCR39DRAFT_486220	Gentisate like-pathway peripheral pathways	*	*	*	*	*	*	*	*	*	*	*	*	*	*	*	*	*	*	*	*	*	*	*	*	*	*	*	*	*	*	*	*	*	*	*	*	*	*	*	*	*	*	*	XP_016586670.1	*	*	*
G8BL05	FPH1	Gentisate pathway	*	XP_049215832.1	KAI2470734.1	KAI0891501.1	*	XP_066720480.1	KAK8040156.1	*	*	*	*	*	*	*	*	XP_014550712.1	*	*	*	*	*	KZL64180.1	XP_038738757.1	XP_049130070.1	*	*	*	*	*	*	*	*	*	*	KAF7535384.1	*	KAH7071815.1,KAH7085782.1	*	*	KAK3946570.1	XP_033597916.1	XP_018176820.2	*	*	*	*	*
A0AAD7UY59	O0I10_009696	Gentisate pathway	*	*	KAI2470735.1	KAI0891500.1	KAK8863191.1	XP_066720482.1	KAK8040157.1	*	*	*	*	*	*	*	*	XP_014551815.1	*	*	*	*	*	KZL64181.1	XP_038738756.1	XP_049130071.1	*	*	*	*	*	*	*	*	*	*	KAF7535365.1	*	KAH7071814.1	*	*	KAK3946571.1	*	XP_065457629.1	*	*	*	*	*
Q4W9H0	FphG	Gentisate pathway	*	XP_049215971.1	*	*	*	*	*	*	*	KAL3483109.1	*	*	KAL3428646.1	KAE8314501.1	*	XP_014551822.1	*	XP_002418695.1	*	KAF1947329.1	*	KZL63354.1	XP_038749782.1	*	ROV90352.1	*	KAH6669062.1,KAH6667416.1,KAH6668252.1	*	*	*	KAF2797076.1	*	*	*	*	*	KAH7067267.1	*	*	*	*	*	*	*	*	*	*
Q4W9H3	GdoG	Gentisate pathway	*	*	*	*	*	*	*	*	*	*	*	*	KAL3428791.1	KAE8314497.1	*	XP_014550713.1	*	*	*	*	*	KZL63361.1	XP_038749784.1	*	ROV90370.1	*	KAH6667414.1,KAH6669064.1	*	*	*	KAF2797079.1	*	*	*	*	*	KAH7067268.1	*	*	*	XP_033597483.1	*	*	*	*	*	*
G8BL03	HBT1	Gentisate pathway	*	*	*	*	*	*	*	XP_025502338.1	XP_031898145.1	KAL3496701.1	KAF7585332.1	XP_025475438.1	KAL3429267.1	*	*	*	*	*	*	*	*	*	*	*	*	*	*	*	*	*	*	*	*	*	KAF7542120.1	*	*	XP_056777694.1	*	*	XP_033597940.1	*	*	*	*	*	TLD35535.1
A0AAD7UYY2	O0I10_009692	Gentisate pathway	*	*	*	*	*	*	*	*	*	*	*	*	*	*	*	*	*	*	*	*	*	*	*	*	*	*	*	*	*	*	*	*	*	*	*	*	*	*	*	*	*	*	*	*	SGZ46489.1	*	*
Q4W9H2	CtfG	Gentisate pathway	*	*	*	*	*	*	*	*	*	KAL3483108.1	*	*	KAL3428648.1	KAE8314496.1	*	XP_014551823.1	*	*	*	*	*	*	*	*	*	*	*	*	*	*	*	*	*	*	*	*	KAH7067269.1	*	*	*	XP_033597482.1	*	*	*	*	*	*
A0A084GG48	SAPIO_CDS0605	Gentisate pathway	*	*	*	*	*	*	*	*	*	*	*	*	*	*	*	XP_014557454.1	*	*	*	*	*	*	*	*	*	*	*	*	*	*	*	*	*	*	*	*	KAH7078655.1	*	*	*	*	*	*	*	*	*	*
G8BL06	CPAR2_704360	Gentisate pathway	*	*	*	*	*	*	*	*	*	*	*	*	*	*	*	*	*	*	*	*	*	*	*	*	*	*	*	*	*	*	*	*	*	*	*	*	*	*	*	*	*	*	*	*	SGZ54523.1	*	*
Q4WHT9	HmgA_Aspfu	Homogentisate pathway	*	XP_049211577.1	KAI2462790.1	KAI0898990.1	KAK8859740.1	XP_066713230.1	KAK8036221.1	XP_025501623.1	XP_031901974.1	KAL3482834.1	KAF7585461.1	XP_025479797.1	KAL3437306.1	KAE8319775.1	XP_013426392.1	XP_014557715.1	TGO59514.1	*	*	KAF1943220.1	KAG5998197.1	KZL80554.1	XP_038744177.1,XP_038745380.1	XP_049131975.1	ROW01260.1	*	KAH6678478.1	KAI1399984.1	*	KAK3384630.1	KAF2786155.1	*	XP_044699511.1	KAI1131158.1	KAF7532203.1,KAF7516772.1	PHH62115.1	KAH7080448.1	XP_056774942.1	KAK3682338.1	KAK3950956.1	XP_033604201.1	XP_018182190.1	*	XP_016588999.1	*	MCJ1243681.1	TLD34422.1
O43123	MaiA	Homogentisate pathway	*	*	*	*	*	*	*	XP_025505259.1	XP_031901976.1	KAL3482832.1	KAF7585463.1	XP_025479795.1	KAL3437304.1	KAE8319777.1	XP_013427492.1	*	*	*	*	*	KAG5994155.1	KZL64034.1	XP_038743635.1	XP_049125925.1	*	*	KAH6662992.1	*	*	*	*	*	*	*	KAF7538872.1	PHH67432.1	*	XP_056774944.1	*	*	*	XP_018174676.1	*	*	*	*	*
Q00770	FahA	Homogentisate pathway	*	*	KAI2462809.1	KAI0894689.1	KAK8859722.1	XP_066713209.1	KAK8029679.1	XP_025505260.1	*	KAL3482833.1	KAF7585462.1	*	KAL3437305.1	KAE8319776.1	*	*	*	*	*	*	*	*	*	*	*	*	*	KAI1403949.1	*	KAK3384698.1	*	*	*	KAI1120255.1	*	PHH67433.1	*	*	KAK3682373.1	*	*	*	*	*	*	*	*
I2G5G3	UHOR_02141	Homogentisate pathway	*	*	*	*	*	*	*	*	*	*	*	*	*	*	*	*	*	*	*	*	*	KZL79451.1	*	XP_049127714.1	*	*	*	*	*	*	*	*	*	*	*	*	*	*	*	*	*	*	*	*	*	*	*
P87208	PdcA	Homogentisate peripheral pathways	CAF9935158.1	XP_049213453.1	KAI2469167.1	KAI0893179.1	KAK8879761.1	XP_066716526.1	KAK8044835.1	*	XP_031895378.1	KAL3493802.1,KAL3484622.1	KAF7596405.1	XP_025479065.1	KAL3434431.1	KAE8310094.1	XP_013432187.1	*	TGO68616.1	XP_002420248.1,XP_002419839.1	CAI5759189.1,CAI5758547.1	KAF1946659.1	KAG5987625.1	KZL81247.1	XP_038738718.1	XP_049130766.1	ROV89311.1	EWC46817.1	KAH6677495.1	KAI1406313.1	XP_002492397.1	KAK3375980.1	KAF2793735.1	CAL9737038.1,CAL9734920.1	XP_044694654.1	KAI1130158.1	KAF7520216.1	PHH58524.1	KAH7085660.1	XP_056783044.1	KAK3689988.1	KAK3951572.1	*	XP_018181834.1	*	XP_016582580.1	SGZ50624.1	MCJ1246612.1	TLD19359.1
Q4WHU1	HppD	Homogentisate peripheral pathways	*	XP_049207434.1	KAI2471831.1	KAI0900886.1	KAK8862419.1	XP_066721496.1	KAK8039181.1	XP_025503806.1	XP_031894777.1,XP_031901972.1	KAL3482836.1	KAF7587997.1,KAF7588614.1	XP_025479799.1	KAL3437308.1	KAE8319773.1	XP_013427682.1	XP_014555190.1	TGO67931.1	*	CAI5757712.1	KAF1938449.1	KAG5997509.1	KZL78961.1	XP_038738798.1	XP_049132228.1	ROV97676.1	*	KAH6670751.1	KAI1398702.1	XP_002493756.1	KAK3372851.1	KAF2786432.1	*	XP_044694431.1	KAI1130310.1	*	PHH60805.1	KAH7073946.1	XP_056780301.1	KAK3683476.1	KAK3951852.1	XP_033597601.1	XP_018177107.1	KAI4107158.1	XP_016589662.1	*	MCJ1250650.1	TLD36488.1
Q5BC32	HmgX	Homogentisate peripheral pathways	*	XP_049207433.1	KAI2471832.1	KAI0900885.1	KAK8862420.1	XP_066721497.1	KAK8039182.1	XP_025503807.1	XP_031901973.1	KAL3482835.1	KAF7588615.1	XP_025479798.1	KAL3437307.1	KAE8319774.1	XP_013427477.1	XP_014555189.1	TGO67930.1	*	*	KAF1938450.1	KAG5997508.1	KZL78928.1	XP_038738799.1	XP_049132227.1	ROV97677.1	*	KAH6670750.1	KAI1398701.1	*	KAK3372850.1	KAF2786433.1	*	*	KAI1130309.1	KAF7518532.1	PHH60806.1	KAH7073945.1	XP_056780300.1	KAK3683478.1	KAK3951851.1	XP_033597600.1	XP_018177108.2	*	XP_016589661.1	*	MCJ1250651.1	*
Q078T0	PhacB	Homogentisate peripheral pathways	*	XP_049209619.1	KAI2466067.1	KAI0896056.1	KAK8873645.1	XP_066712595.1	KAK8055236.1	XP_025497624.1	XP_031896095.1	KAL3490877.1	KAF7595730.1	XP_025475020.1	KAL3430559.1	KAE8307094.1	XP_013426055.1	XP_014551372.1	*	*	*	*	*	KZL79449.1	XP_038744179.1	XP_049127713.1	ROW05819.1	*	KAH6671203.1,KAH6677259.1	KAI1400836.1	*	*	KAF2788879.1	*	*	KAI1125976.1	KAF7532198.1,KAF7519962.1	PHH62121.1	KAH7061914.1	XP_056781568.1	*	*	*	XP_018179337.2	*	*	*	*	*
Q9Y7G5	PhacA	Homogentisate peripheral pathways	*	XP_049211575.1	*	*	*	*	*	XP_025506793.1	XP_031900026.1	KAL3484048.1	KAF7591656.1	XP_025477702.1	KAL3435430.1	KAE8308049.1	XP_013426182.1	XP_014557716.1	TGO59513.1	*	*	KAF1943222.1	KAG5995491.1	*	*	*	*	*	KAH6678710.1	*	*	*	KAF2794910.1	*	*	*	KAF7538873.1	PHH64351.1	KAH7080446.1	XP_056776389.1	*	*	XP_033604198.1	XP_018173127.1	*	*	*	MCJ1243649.1	TLD34900.1
P51844	PdcB	Homogentisate peripheral pathways	*	*	KAI2471401.1	KAI0895812.1	*	*	*	XP_025503565.1	XP_031895094.1	KAL3492119.1	KAF7596541.1,KAF7596860.1	XP_025474291.1	KAL3430586.1	KAE8318511.1,KAE8309508.1	XP_013432031.1	*	*	*	*	*	KAG5988103.1	KZL82969.1	XP_038746551.1	*	*	*	KAH6664582.1	*	*	*	*	*	*	KAI1131423.1	KAF7519145.1	*	*	XP_056783029.1	*	*	XP_033596044.1	XP_018178507.2	*	*	*	*	*
I2G5G0	UHOR_02138	Homogentisate peripheral pathways	*	*	*	*	*	*	*	*	*	*	*	*	*	*	*	*	*	*	*	*	*	*	*	*	*	*	*	*	*	*	*	*	*	*	*	*	*	*	*	*	*	*	*	*	*	*	*
Q1K5E9	Cbs-3	Indole-3-pyruvic acid pathway	CAF9935667.1	XP_049211745.1	KAI2467255.1	KAI0901319.1	KAK8863352.1	XP_066720747.1	KAK8039877.1	XP_025499436.1	XP_031899230.1	KAL3486398.1	KAF7596944.1	XP_025480745.1	KAL3429460.1	KAE8320045.1	XP_013426869.1	XP_014553087.1	TGO44737.1	XP_002418251.1	CAI5756384.1	KAF1946086.1	KAG5989631.1	KZL82678.1	XP_038747060.1	XP_049129467.1	ROV89088.1	*	KAH6679515.1	KAI1403524.1	XP_002491418.1,XP_002493450.1	KAK3371513.1	KAF2800857.1	CAL9734657.1,CAL9736958.1	XP_044690603.1	KAI1132182.1,KAI1126929.1	KAF7530484.1	PHH61502.1	KAH7085960.1	XP_056772446.1,XP_056775782.1,XP_056785264.1	KAK3683930.1	KAK3955887.1	XP_033604207.1	XP_018177408.1,XP_018174132.1	KAI4114123.1	XP_016586637.1	SGZ54131.1	MCJ1248942.1	TLD34902.1
Q7S5H6	Gdc-3	Indole-3-pyruvic acid pathway	CAF9912508.1,CAF9921094.1	XP_049213558.1	KAI2471581.1	KAI0892432.1	KAK8874977.1	XP_066712953.1	KAK8055604.1	XP_025506160.1	*	*	KAF7596416.1	XP_025479061.1	*	*	*	*	TGO46233.1	XP_002419007.1	CAI5758417.1	KAF1935282.1	KAG5990909.1	KZL84515.1	XP_038738694.1	XP_049125675.1	ROW02458.1	EWC43890.1	KAH6682509.1	KAI1399279.1	XP_002491242.1	KAK3376653.1	KAF2798259.1	*	XP_044694674.1	KAI1126999.1	KAF7514743.1	PHH66314.1	KAH7085533.1	XP_056774886.1	KAK3689817.1	KAK3953270.1	XP_033600670.1	XP_018184031.2,XP_018181487.2	KAI4116759.1	XP_016590122.1	SGZ53203.1	MCJ1250046.1	TLD19396.1
V5IRM1	Aro8	Indole-3-pyruvic acid pathway	CAF9937272.1	XP_049209650.1	KAI2465074.1	KAI0898644.1	KAK8875047.1	XP_066713047.1	KAK8055035.1	XP_025506462.1	XP_031894018.1,XP_031899946.1	KAL3495959.1	KAF7593124.1	XP_025481495.1	KAL3439321.1	KAE8319392.1	XP_013431100.1	XP_014560104.1	TGO63461.1	XP_002418010.1	CAI5756806.1	KAF1946223.1	KAG5992946.1	KZL86717.1	XP_038749263.1	XP_049124712.1	ROV99984.1	EWC45534.1	KAH6675478.1	KAI1395257.1	XP_002490747.1	KAK3383161.1	KAF2786405.1	*	XP_044694079.1	KAI1123378.1	KAF7540856.1	PHH59768.1	KAH7076461.1	XP_056782333.1	KAK3695067.1	KAK3953153.1	XP_033596743.1	XP_018180286.2	KAI4114254.1	XP_016587546.1	*	MCJ1242906.1	TLD26340.1
Q7RWL7	Naa-2	Indole-3-pyruvic acid pathway	CAF9919184.1	XP_049209854.1	*	*	*	XP_066714104.1	KAK8044685.1	XP_025502512.1	XP_031900060.1	KAL3494775.1	KAF7594727.1	XP_025485058.1	KAL3436665.1	KAE8311873.1	*	*	*	*	*	KAF1943546.1	*	KZL64355.1	XP_038745638.1	XP_049128783.1	*	EWC48666.1	*	*	*	KAK3384006.1	KAF2786735.1	*	XP_044695694.1	KAI1128339.1	KAF7533543.1	*	KAH7086022.1	XP_056783277.1	KAK3692112.1	KAK3952288.1	XP_033601060.1	*	KAI4115425.1	XP_016585104.1	*	MCJ1250139.1	TLD38487.1
Q1K7B9	Mox-2	Indole-3-pyruvic acid pathway	*	*	KAI2463381.1	KAI0893310.1	KAK8855483.1	XP_066708057.1	KAK8034342.1	*	*	*	*	*	*	*	*	*	TGO69690.1	*	*	*	KAG5997700.1	KZL81908.1	XP_038744268.1	XP_049123249.1	ROW06219.1	*	KAH6664411.1	KAI1405966.1	*	KAK3365906.1	*	*	*	KAI1126398.1	KAF7538562.1	PHH64975.1	*	*	KAK3685539.1	KAK3952484.1	*	XP_018176361.1	*	XP_016583382.1	*	*	*
Q7S275	Ahd-3	Indole-3-pyruvic acid pathway	*	*	KAI2468306.1	KAI0900751.1	KAK8859610.1	*	KAK8029789.1	*	*	KAL3484209.1,KAL3489621.1	*	*	KAL3430518.1,KAL3434276.1	*	*	*	*	*	*	*	*	KZL87100.1	XP_038746143.1	XP_049124160.1,XP_049122693.1	*	EWC46678.1	KAH6680672.1	KAI1405978.1,KAI1404453.1	*	KAK3382686.1	KAF2789706.1,KAF2790721.1	*	*	KAI1120061.1,KAI1131612.1	KAF7541173.1	*	KAH7077478.1	*	KAK3684320.1	*	*	*	*	*	*	*	*
Q7RYT1	Ahd-2	Indole-3-pyruvic acid pathway	*	*	KAI2465911.1	KAI0902168.1	*	*	*	*	*	*	*	*	*	*	*	*	*	*	*	*	*	*	*	XP_049130258.1	*	*	*	*	XP_002491360.1	*	*	*	*	*	*	*	*	*	*	*	*	*	*	XP_016591400.1	*	*	*
P33287	Cfp	Indole-3-pyruvic acid pathway	*	*	*	*	*	*	*	*	*	*	*	*	*	*	*	*	*	*	*	*	*	*	*	*	ROV99482.1	*	KAH6681575.1	*	*	KAK3376338.1	*	*	*	*	*	*	*	*	KAK3689362.1	KAK3949155.1	*	*	*	*	*	*	*
Q1K874	Lao-2	Indole-3-pyruvic acid pathway	*	*	*	*	*	*	*	*	*	*	*	*	*	*	*	*	*	*	*	*	*	*	*	XP_049131373.1	*	*	*	*	*	KAK3374262.1	*	*	*	*	*	*	*	*	*	KAK3951756.1	*	*	*	*	*	*	*
NRRL3_10111	MhdA	Methoxyhydroquinone pathway	*	*	*	*	*	*	*	XP_025502404.1	XP_031900709.1	*	*	*	KAL3432093.1	*	*	*	*	*	*	KAF1937059.1	*	*	*	*	*	*	*	*	*	KAK3367174.1	KAF2786444.1	*	*	*	*	PHH65247.1	KAH7085775.1	*	*	*	*	XP_018182794.2	*	XP_016584258.1	*	*	TLD37804.1
NRRL3_10110	OmeA	Methoxyhydroquinone pathway	*	*	*	*	*	*	*	XP_025502405.1	XP_031904946.1	KAL3486116.1	KAF7590640.1	XP_025479657.1	KAL3432094.1	KAE8316163.1	XP_013423144.1	*	*	*	*	*	*	KZL81395.1	*	*	*	*	KAH6679073.1	KAI1399046.1	*	*	*	*	*	*	KAF7535697.1	*	*	XP_056772519.1	*	*	*	*	*	*	*	*	*
M2QTM7	Cs-AldhE	Methoxyhydroquinone pathway peripheral	CAF9912201.1	XP_049216281.1	KAI2472541.1	KAI0895865.1	KAK8851503.1	XP_066715901.1	KAK8016340.1	XP_025503789.1,XP_025508932.1	XP_031906539.1	KAL3487534.1	KAF7597220.1	XP_025481836.1	KAL3438939.1	KAE8320317.1	XP_013422641.1	XP_014559255.1	TGO69248.1	XP_002419271.1	CAI5758838.1	KAF1941579.1	KAG5995390.1	KZL86114.1	XP_038739079.1	XP_049125415.1	ROW07921.1	EWC44652.1	KAH6672193.1	KAI1399197.1	XP_002489360.1	KAK3382473.1	KAF2796063.1	CAL9736130.1	XP_044695475.1	KAI1128678.1	KAF7515680.1	PHH59484.1	KAH7079064.1	XP_056772380.1	KAK3693519.1	KAK3950485.1	XP_033597722.1	XP_018175955.2	*	XP_016588611.1	SGZ48966.1,SGZ47898.1	MCJ1243803.1	TLD18766.1
M2RUL9	Cs-AldhK	Methoxyhydroquinone pathway peripheral	CAF9940298.1	XP_049207666.1	KAI2466363.1	KAI0893898.1	KAK8873081.1	XP_066711367.1	KAK8056718.1	XP_025505941.1	XP_031903075.1	KAL3489645.1	KAF7592173.1	XP_025484817.1	KAL3434298.1	KAE8314907.1	*	XP_014552815.1	*	XP_002420126.1	CAI5759246.1	KAF1944080.1	*	*	XP_038749373.1	XP_049124453.1	*	EWC45166.1	*	KAI1400362.1	*	KAK3382997.1	KAF2799089.1	*	XP_044694127.1	KAI1130433.1	KAF7526356.1	PHH58752.1	KAH7076941.1	XP_056780783.1	*	KAK3957096.1	XP_033595692.1	XP_018179630.1	KAI4119023.1	XP_016585279.1	*	MCJ1242985.1	TLD24718.1
M2RBN8	Cs-AldhI	Methoxyhydroquinone pathway peripheral	CAF9909519.1	XP_049215431.1	KAI2472453.1	KAI0897161.1	KAK8867425.1	XP_066709957.1	KAK8052349.1	XP_025498024.1	XP_031904053.1	KAL3492025.1	KAF7592911.1,KAF7591084.1	XP_025483504.1,XP_025480338.1	KAL3431634.1	KAE8311250.1	XP_013427253.1	XP_014560178.1	TGO50262.1	*	*	KAF1939058.1	KAG5998157.1	KZL83268.1	XP_038751128.1	XP_049129725.1	ROV98099.1	EWC48461.1	KAH6676277.1	KAI1403580.1	*	KAK3368807.1	KAF2798996.1	*	XP_044690783.1	KAI1132397.1	KAF7514662.1	PHH65307.1	KAH7069026.1	XP_056780258.1	KAK3688022.1	KAK3955146.1	XP_033595195.1	XP_018183625.1	*	XP_016590640.1	*	MCJ1250878.1	TLD37973.1
M2QTS0	Cs-AldhJ	Methoxyhydroquinone pathway peripheral	*	*	*	*	KAK8861895.1	XP_066721927.1	KAK8038614.1	*	*	*	*	*	*	*	*	*	*	*	*	*	*	*	*	*	*	*	*	KAI1400892.1	*	*	*	*	*	KAI1120661.1	*	*	*	XP_056776649.1	*	*	*	*	*	*	*	*	*
M2PHA3	Cs-AldhA	Methoxyhydroquinone pathway peripheral	*	*	*	*	*	*	*	*	*	*	*	*	*	*	*	*	*	*	*	*	*	*	*	*	*	*	*	*	*	*	*	*	*	*	*	*	*	*	*	*	*	*	*	*	*	*	*
P56216	VaoA	Methoxyhydroquinone pathway peripheral	*	XP_049214136.1	*	*	*	*	*	XP_025508039.1	XP_031900546.1	KAL3487400.1	*	*	*	KAE8313411.1	XP_013431153.1	*	TGO45453.1	*	*	*	*	KZL83372.1,KZL79722.1	XP_038746371.1,XP_038745862.1	XP_049128945.1,XP_049123826.1	ROV97419.1	*	KAH6668476.1,KAH6670579.1	*	*	*	*	*	*	*	KAF7528028.1,KAF7536901.1	*	*	*	KAK3685206.1	KAK3951734.1	*	*	*	*	*	*	TLD31787.1
NRRL3_09897	VhyA	Methoxyhydroquinone pathway peripheral	*	*	*	*	*	*	*	XP_025508240.1	XP_031901982.1	KAL3491945.1	KAF7587842.1	XP_025482733.1	KAL3437289.1	KAE8319783.1	*	*	*	*	*	*	*	*	*	*	*	*	*	KAI1400886.1	*	*	*	*	*	*	*	*	*	XP_056775574.1	*	*	*	*	*	XP_016583017.1	*	*	*
Phchr4_2_6226447	Pc-ALDH1	Methoxyhydroquinone pathway peripheral	*	*	*	*	*	*	*	*	*	*	*	*	*	*	*	*	*	*	*	*	*	*	*	*	*	*	*	*	*	*	*	*	*	*	*	*	*	*	*	*	*	*	*	*	*	*	*
NRRL3_03887	VdhA	Methoxyhydroquinone pathway peripheral	*	*	*	*	*	*	*	XP_025499394.1	XP_031905368.1	KAL3494022.1	KAF7594933.1	XP_025481025.1	KAL3438744.1	KAE8308985.1	*	*	*	*	*	*	*	*	*	XP_049132090.1	*	*	KAH6677336.1	*	*	*	*	*	*	KAI1125916.1	*	*	KAH7084828.1	XP_056784303.1	*	*	*	XP_018178887.1	*	*	*	*	*
M2QMV2	Cs-AldhH	Methoxyhydroquinone pathway peripheral	*	*	*	*	*	*	*	*	*	*	*	*	*	*	*	*	*	*	*	*	*	*	*	*	*	*	*	*	*	*	*	*	*	*	*	*	KAH7078144.1	*	*	*	*	*	*	*	*	*	*
Phchr4_2_6217600	Pc-ALDH2	Methoxyhydroquinone pathway peripheral	*	*	*	*	*	*	*	*	*	*	*	*	*	*	*	*	*	*	*	*	*	*	*	*	*	*	*	*	*	*	*	*	*	*	*	*	*	*	*	*	*	*	*	*	*	*	*
A0A1U8QTA2	HxnT	Nicotinate metabolism	CAF9921899.1	XP_049209072.1	KAI2470459.1	KAI0892770.1	KAK8863464.1	XP_066720471.1,XP_066708655.1	KAK8040146.1,KAK8017677.1	XP_025508956.1,XP_025501118.1	XP_031893919.1	KAL3483914.1,KAL3486074.1	KAF7594783.1	XP_025478820.1	KAL3437836.1	KAE8311495.1,KAE8308620.1	*	*	TGO70399.1	*	*	*	KAG5987848.1	KZL85563.1,KZL71745.1	XP_038749638.1,XP_038746287.1	XP_049123909.1	ROV88295.1	*	KAH6682823.1,KAH6663820.1	KAI1396122.1	*	KAK3378784.1	KAF2787959.1,KAF2790978.1	CAL9733188.1,CAL9736943.1,CAL9736948.1,CAL9736952.1,CAL9737968.1,CAL9738653.1,CAL9737418.1,CAL9735594.1	*	*	KAF7532837.1,KAF7532827.1	*	KAH7083498.1	XP_056784612.1	KAK3687695.1	*	XP_033604652.1	*	*	XP_016583186.1	*	MCJ1244229.1	TLD36838.1,TLD38119.1
C8VK15	HxnZ	Nicotinate metabolism	CAF9936993.1	XP_049210038.1	KAI2473249.1	KAI0896771.1	KAK8872926.1	XP_066711217.1	KAK8056868.1	XP_025509009.1	XP_031895984.1	KAL3492661.1	KAF7587622.1,KAF7595484.1	XP_025478884.1	KAL3429700.1	KAE8314187.1	XP_013431962.1	XP_014558703.1	TGO53852.1	*	*	KAF1937522.1	KAG5991994.1	*	XP_038751728.1	XP_049131453.1	ROV96286.1	*	KAH6683349.1	KAI1402044.1	*	KAK3373482.1	KAF2794933.1	*	*	KAI1126325.1	KAF7514623.1	*	KAH7084818.1	XP_056782731.1	KAK3684855.1	KAK3952792.1	XP_033601001.1	XP_018175529.2	KAI4112518.1	XP_016587186.1	*	*	TLD18268.1
A0A1U8QNG8	HxnS	Nicotinate metabolism	CAF9921174.1	XP_049213866.1	KAI2473490.1	KAI0900551.1	KAK8863331.1	XP_066720726.1	KAK8039896.1	XP_025505353.1	XP_031906192.1	KAL3488786.1	KAF7592851.1	XP_025480100.1	KAL3438499.1	KAE8308826.1	XP_013424014.1	XP_014560158.1	TGO66276.1	*	*	KAF1943087.1	KAG5990054.1	KZL85899.1	XP_038740642.1	XP_049126885.1	ROV97083.1	EWC48718.1	KAH6682980.1	KAI1405572.1	*	KAK3371871.1	KAF2800755.1	*	XP_044699780.1	KAI1122791.1	KAF7523362.1	PHH59289.1	KAH7075371.1	XP_056780487.1	KAK3684039.1	KAK3949070.1	XP_033604824.1	XP_018177563.2	KAI4119071.1	XP_016586632.1	*	MCJ1250994.1	TLD14832.1
Q5AYW2	HxnM	Nicotinate metabolism	*	XP_049211207.1,XP_049207487.1	KAI2472486.1	KAI0897196.1	KAK8872697.1	XP_066710616.1	KAK8041861.1	XP_025506586.1	*	KAL3489264.1	KAF7591980.1	XP_025474164.1	KAL3431693.1	KAE8317654.1	XP_013426899.1	XP_014560976.1	TGO57633.1	*	*	KAF1940606.1,KAF1937440.1	*	KZL84173.1,KZL87491.1,KZL80802.1	XP_038746479.1,XP_038744702.1	XP_049129883.1,XP_049123473.1,XP_049134114.1	*	*	KAH6672561.1,KAH6678017.1,KAH6676012.1	KAI1403612.1	*	*	KAF2792884.1,KAF2794864.1	*	XP_044696498.1	KAI1120777.1,KAI1129953.1	KAF7534148.1	PHH60363.1	KAH7061701.1,KAH7084689.1	XP_056780015.1	*	*	*	XP_018175182.2	*	*	*	*	TLD26036.1
Q5ARB9	HxnX	Nicotinate metabolism	*	*	KAI2472490.1	KAI0897200.1	*	*	*	XP_025502387.1	*	*	*	XP_025477447.1	KAL3431015.1	KAE8317660.1	*	XP_014550725.1	TGO68454.1	*	*	KAF1937441.1	*	KZL87604.1	XP_038746474.1	XP_049123477.1	ROV91227.1	*	KAH6672569.1	KAI1403616.1	*	*	*	*	XP_044696497.1	KAI1129950.1	KAF7534173.1	*	KAH7061700.1	XP_056772916.1	*	*	*	*	*	*	*	*	*
C8VK14	HxnY	Nicotinate metabolism	CAF9913419.1	XP_049205627.1	*	*	KAK8874882.1	*	*	XP_025501961.1	XP_031895651.1	KAL3493326.1	KAF7587728.1	XP_025479407.1,XP_025476386.1	*	KAE8317656.1,KAE8317266.1	*	*	*	*	*	KAF1934904.1	*	KZL87488.1	*	XP_049123468.1	ROV91214.1	*	*	*	*	*	KAF2786688.1	*	XP_044696489.1	*	KAF7534141.1	*	KAH7076973.1	XP_056772912.1	KAK3690422.1	*	*	*	*	*	*	*	TLD15049.1
C8VJW0	HxnR	Nicotinate metabolism	*	XP_049207482.1	KAI2472489.1	KAI0897199.1	*	*	*	XP_025502373.1	*	*	*	XP_025477453.1	KAL3430499.1	KAE8317657.1	*	*	*	*	*	KAF1935259.1	*	KZL87603.1	XP_038746473.1	XP_049123478.1	ROV91201.1	*	KAH6672567.1	KAI1403615.1	*	*	KAF2792891.1	*	*	KAI1129952.1	KAF7534147.1	*	KAH7061695.1	XP_056772913.1	*	*	*	*	*	*	*	*	TLD15047.1
C8VJW1	HxnP	Nicotinate metabolism	*	XP_049207484.1	*	*	*	*	*	*	*	*	KAF7596105.1	XP_025476939.1	*	KAE8313427.1	*	*	*	*	*	*	*	KZL87487.1	XP_038746481.1	*	ROV91215.1	*	KAH6672568.1	*	*	*	KAF2792887.1	*	*	*	KAF7533539.1	*	*	*	*	*	*	*	*	*	*	*	*
C8VK32	HxnW	Nicotinate metabolism	*	*	*	*	*	*	*	*	*	*	*	*	KAL3431014.1	*	*	*	*	*	*	*	*	*	XP_038746480.1	XP_049123472.1	ROV91213.1	*	KAH6672562.1	*	*	*	*	*	XP_044696499.1	KAI1129951.1	KAF7534145.1	*	*	*	*	*	*	*	*	*	*	*	TLD15051.1
P53322	TNA1	Nicotinate metabolism	*	*	*	*	*	*	*	*	*	*	*	*	*	*	*	*	*	*	*	*	*	*	*	*	*	*	*	*	*	*	*	CAL9734775.1	*	*	*	*	*	*	*	*	*	*	*	*	*	*	*
I1RAG2	FgPhm1	Others	*	XP_049207485.1	KAI2472488.1	KAI0897198.1	*	*	*	XP_025502388.1	*	*	*	XP_025477446.1	KAL3431013.1	KAE8317659.1	*	XP_014550727.1	TGO68453.1	*	*	KAF1937438.1	KAG5986338.1	KZL82290.1	XP_038749371.1	XP_049124451.1	ROW11340.1	*	KAH6672564.1	KAI1403614.1	*	KAK3383226.1	KAF2792886.1	*	XP_044696492.1	KAI1129955.1	KAF7534143.1	PHH60079.1	KAH7061703.1	XP_056772915.1	KAK3695105.1	KAK3950993.1	*	XP_018179633.2	*	XP_016592522.1	*	*	TLD15050.1
Q2UNF9	AoCO4	Phenols peripheral pathways	*	XP_049209514.1	KAI2464903.1	KAI0895143.1	KAK8848386.1	XP_066718896.1	KAK8022788.1	XP_025502678.1	*	KAL3483225.1	KAF7594719.1	XP_025476309.1	KAL3435233.1	KAE8309574.1	XP_013430240.1	XP_014560936.1	*	*	*	KAF1940908.1	*	KZL85207.1	*	XP_049125700.1,XP_049124304.1	ROW00759.1	*	KAH6663009.1	*	*	KAK3377010.1	*	*	*	*	KAF7536896.1	*	KAH7076402.1	XP_056784169.1	KAK3682836.1	KAK3949465.1	XP_033598189.1	XP_065456347.1	KAI4100553.1	*	*	*	TLD08162.1
Q59X73	PHH1	Phenols peripheral pathways	*	*	*	*	*	*	*	*	*	*	*	*	*	*	*	*	*	*	*	*	*	*	*	*	*	*	*	*	*	*	*	*	*	*	*	*	*	*	KAK3681241.1	*	*	*	*	*	*	*	*
L7PA84	PCD	Phenylalanine metabolism	*	*	*	*	*	*	*	*	*	*	*	*	*	*	*	XP_014555060.1	*	*	*	*	*	*	*	*	*	*	*	*	*	KAK3369070.1	*	*	*	*	*	*	*	*	*	*	*	*	*	*	*	*	*
L7PAA8	PAH-2	Phenylalanine metabolism	*	*	*	*	*	*	*	*	*	*	*	*	*	*	*	*	*	*	*	*	*	*	*	*	*	*	*	*	*	*	*	*	*	*	*	*	*	*	*	*	*	*	*	*	*	*	*
L7PB94	DHPR	Phenylalanine metabolism	*	*	*	*	*	*	*	*	*	*	*	*	*	*	*	*	*	*	*	*	*	*	*	*	*	*	*	*	*	*	*	*	*	*	*	*	*	*	*	*	*	*	*	*	*	*	*
Q30KV5	PhenA	Phenylalanine metabolism	CAF9915621.1	XP_049205817.1	KAI2466993.1	KAI0902132.1	KAK8872731.1	XP_066710648.1	KAK8041891.1	XP_025502023.1	XP_031899002.1	KAL3489453.1	KAF7592604.1	XP_025475993.1	KAL3431556.1	KAE8306648.1	XP_013430531.1	XP_014559953.1	TGO45759.1	*	*	KAF1947118.1	KAG5986643.1	*	*	XP_049129032.1	ROW12795.1	*	KAH6684475.1	KAI1405750.1	*	KAK3380023.1	KAF2789162.1	*	XP_044700318.1	KAI1131519.1	KAF7527707.1	PHH62943.1	KAH7074839.1	XP_056774628.1	KAK3692058.1	KAK3952732.1	XP_033598320.1	XP_018183825.1	*	XP_016592550.1	*	MCJ1247900.1	*
NRRL3_11036	QupA	Quinic acid catabolism	*	XP_049207821.1	*	*	KAK8851071.1	XP_066715572.1	KAK8016884.1	XP_025506639.1	XP_031898383.1	KAL3494768.1	KAF7590052.1	XP_025485318.1	KAL3438145.1	KAE8309545.1	XP_013430664.1,XP_013428548.1	XP_014557258.1	TGO67098.1,TGO53421.1	XP_002422280.1,XP_002422238.1	CAI5756075.1	KAF1944397.1	*	*	XP_038739141.1	XP_049123704.1	ROW04717.1	*	KAH6671692.1,KAH6665615.1	*	*	*	KAF2799960.1	*	*	KAI1122018.1	KAF7541086.1	*	KAH7079899.1	XP_056779375.1	KAK3690123.1	KAK3951599.1	XP_033603486.1	XP_018174062.2	*	XP_016584273.1	SGZ49832.1,SGZ52223.1	*	TLD37578.1
P25416	QutG	Quinic acid catabolism	*	XP_049207823.1	*	*	KAK8851069.1	XP_066715570.1	KAK8016882.1	XP_025506637.1	XP_031898381.1	KAL3494766.1	KAF7590054.1	XP_025475868.1	KAL3438143.1	KAE8309547.1	XP_013430861.1	XP_014557295.1	TGO67100.1	*	*	KAF1944395.1	*	KZL84050.1	XP_038739145.1	XP_049123701.1	ROW04713.1	*	KAH6671693.1	*	*	*	KAF2799958.1	*	*	KAI1122016.1	KAF7541143.1	*	KAH7079897.1	XP_056779377.1	KAK3690127.1	KAK3951595.1	*	XP_018174066.2	*	XP_016584278.1	SGZ55465.1	*	TLD37580.1
P11635	Qa-3	Quinic acid catabolism	*	XP_049207822.1	KAI2463021.1	KAI0896490.1	KAK8851070.1	XP_066715571.1	KAK8016883.1	XP_025506638.1	XP_031898382.1	KAL3494767.1	KAF7590053.1	XP_025475867.1	KAL3438144.1	KAE8309546.1	XP_013430701.1,XP_013428518.1	XP_014557294.1	TGO67099.1	*	*	KAF1944396.1	*	KZL84042.1	XP_038739142.1	XP_049123703.1	ROW04715.1	*	KAH6671691.1	*	*	*	KAF2799959.1	*	XP_044692501.1	KAI1122017.1	KAF7541185.1	*	KAH7079900.1	XP_056779376.1	KAK3690124.1	KAK3951598.1	XP_033603485.1	XP_018174063.2	*	XP_016584276.1	SGZ50381.1	*	TLD37579.1
P05147	QutE2	Quinic acid catabolism	*	*	*	*	KAK8851068.1	XP_066715569.1	KAK8016881.1	XP_025506636.1	XP_031898379.1	KAL3494765.1	KAF7590055.1	XP_025485317.1	KAL3438142.1	KAE8309548.1	XP_013428617.1	XP_014557259.1,XP_014550255.1	TGO62060.1	XP_002418631.1	*	KAF1944394.1	*	KZL84049.1,KZL80813.1	XP_038739144.1	XP_049125064.1	ROW04714.1	*	KAH6667582.1	*	*	*	KAF2799957.1	*	XP_044692504.1	KAI1131787.1	KAF7541126.1	*	KAH7079896.1	XP_056779378.1	KAK3690126.1	KAK3951596.1	XP_033604969.1	XP_018174065.2	*	*	SGZ47258.1	*	TLD37581.1
P07046	Qa-4	Quinic acid catabolism	*	XP_049207820.1	KAI2467621.1	KAI0893588.1	KAK8851072.1	XP_066715573.1	KAK8016885.1	XP_025506640.1	XP_031898385.1	KAL3494770.1	KAF7590050.1	*	KAL3432251.1	KAE8309542.1	XP_013431131.1	XP_014557293.1	TGO67095.1	*	*	KAF1944398.1	*	KZL84043.1	XP_038739143.1	XP_049123702.1	ROW04718.1	*	*	KAI1400253.1	*	KAK3362030.1	KAF2799961.1	*	*	KAI1122019.1	KAF7541085.1	*	KAH7079898.1	*	KAK3690125.1	KAK3951597.1	XP_033603740.1	XP_018174064.2	*	XP_016584277.1	*	MCJ1247510.1	TLD37583.1
G5EB60	QutH	Quinic acid catabolism	*	*	*	*	*	*	*	XP_025501816.1	XP_031898384.1	KAL3494769.1	KAF7590051.1	XP_025483211.1	KAL3438146.1	KAE8309544.1	XP_013422458.1	*	TGO67094.1	XP_002421323.1	*	*	*	KZL78941.1	XP_038744049.1	XP_049127844.1	*	*	KAH6671690.1	*	*	*	KAF2799962.1	*	XP_044695384.1	KAI1121752.1	KAF7514849.1	*	KAH7061918.1	XP_056779374.1	*	*	*	XP_018173758.2	*	XP_016592750.1	SGZ55560.1	*	TLD37582.1
P11637	Qa-1s	Quinic acid catabolism	*	XP_049207818.1,XP_049211985.1	*	*	KAK8851073.1	XP_066715574.1	KAK8016886.1	XP_025501627.1	XP_031898377.1	KAL3494763.1	*	XP_025485315.1	KAL3438139.1	KAE8309550.1	*	XP_014557291.1,XP_014555045.1	*	*	*	KAF1944401.1	*	KZL84046.1	XP_038739139.1	XP_049123707.1	ROW04710.1	*	*	*	*	*	KAF2799964.1	*	*	KAI1122021.1	KAF7541088.1	*	KAH7077693.1,KAH7079902.1	XP_056779380.1	KAK3690122.1	KAK3951600.1	*	XP_018174060.1	*	XP_016584275.1	*	*	TLD37584.1
NRRL3_05631	QupB	Quinic acid catabolism	*	*	*	*	*	*	*	XP_025506247.1	XP_031903351.1	KAL3487221.1	KAF7585364.1	XP_025478967.1	KAL3432328.1	KAE8313918.1	*	*	*	*	*	*	*	KZL88322.1	XP_038747561.1	XP_049125338.1	*	*	*	*	*	*	*	*	*	*	KAF7538733.1	*	*	XP_056782913.1	*	*	*	*	*	*	*	*	*
NRRL3_11038	QutR_Aspnig	Quinic acid catabolism	*	*	*	*	*	*	*	XP_025506635.1	XP_031898378.1	*	KAF7590056.1	XP_025485316.1	*	KAE8309549.1	*	*	*	*	*	*	*	*	*	*	*	*	*	*	*	*	*	*	*	*	*	*	*	XP_056779379.1	*	*	*	*	*	*	*	*	*
P10563	QutA	Quinic acid catabolism	*	*	*	*	*	*	*	*	*	KAL3494764.1	*	*	KAL3438141.1	*	*	*	*	*	*	*	*	*	*	*	*	*	*	*	*	*	*	*	*	*	*	*	*	*	*	*	*	*	*	*	*	*	*
NRRL3_11035	DsdA	Quinic acid catabolism	*	*	*	*	*	*	*	*	*	*	*	XP_025485319.1	*	*	*	*	*	*	*	*	*	*	*	*	*	*	*	*	*	*	*	*	*	*	*	*	*	XP_056777083.1	*	*	*	*	*	*	*	*	*
Q5BE90	QutC	Quinic acid catabolism	*	*	*	*	KAK8848446.1	*	*	*	*	*	KAF7590781.1	*	*	*	*	*	*	*	*	*	*	*	*	*	*	*	*	*	*	*	*	*	*	*	*	*	*	*	*	*	*	*	*	*	*	*	*
Q4WYZ7	AFUA_3G14810	Quinic acid-like catabolism	*	*	*	*	*	*	*	XP_025497945.1	*	KAL3492809.1	*	XP_025479905.1	KAL3436137.1	KAE8312881.1	XP_013428616.1	XP_014550163.1	*	*	*	*	*	*	XP_038744523.1	*	*	*	*	*	*	*	*	*	XP_044692499.1	KAI1123866.1	KAF7540360.1	*	KAH7071852.1,KAH7066849.1	XP_056781430.1	*	*	*	*	*	*	*	*	*
Q4WYZ8	AFUA_3G14820	Quinic acid-like catabolism	*	*	*	*	*	*	*	*	*	KAL3492808.1	*	XP_025479907.1	KAL3438147.1	KAE8312880.1	XP_013428521.1	XP_014550164.1	TGO62057.1	*	*	*	*	*	XP_038744524.1	XP_049128591.1	*	*	KAH6671689.1	*	*	*	*	*	XP_044692505.1	*	KAF7540356.1	*	KAH7071856.1	XP_056781431.1	*	*	*	*	*	*	*	*	*
Q4WYZ4	AFUA_3G14790	Quinic acid-like catabolism	*	*	*	*	*	*	*	XP_025497947.1	*	*	*	XP_025479904.1	*	KAE8312882.1	XP_013428425.1	XP_014550254.1	*	*	*	*	*	*	*	XP_049128593.1	*	*	*	*	*	*	*	*	XP_044692507.1	*	*	*	KAH7071853.1	XP_056781427.1	*	*	*	*	*	*	*	*	*
Q4WYZ6	AFUA_3G14800	Quinic acid-like catabolism	*	*	*	*	*	*	*	XP_025497946.1	*	KAL3492810.1	*	XP_025479906.1	*	*	XP_013428461.1	XP_014550162.1	*	*	*	*	*	KZL85839.1	XP_038744525.1	XP_049128590.1	*	*	*	*	*	*	*	*	XP_044692506.1	KAI1123863.1	KAF7540359.1	*	KAH7071857.1	XP_056781429.1	*	*	*	*	*	*	*	*	*
Q4WYZ9	AFUA_3G14830	Quinic acid-like catabolism	*	*	*	*	*	*	*	XP_025497943.1	*	KAL3492807.1	*	XP_025479909.1	*	KAE8312878.1	*	*	*	*	*	*	*	*	*	*	*	*	*	*	*	*	*	*	*	*	*	*	*	XP_056772328.1	*	*	*	*	*	*	*	*	*
Q4WZ00	AFUA_3G14840	Quinic acid-like catabolism	*	*	*	*	*	*	*	XP_025497944.1	*	KAL3492806.1	*	XP_025479908.1	*	KAE8312879.1	*	*	*	*	*	*	*	*	*	*	*	*	*	*	*	*	*	*	*	*	*	*	*	XP_056781432.1	*	*	*	*	*	*	*	*	*
Q4WZ01	QutE2_Aspfu	Quinic acid-like catabolism	*	*	*	*	*	*	*	*	*	*	*	*	*	KAE8312877.1	*	*	*	*	*	*	*	*	*	*	*	*	*	*	*	*	*	*	*	*	*	*	*	*	*	*	*	*	*	*	*	*	*
Q12640	Aro-2	Shikimate pathway	CAF9913204.1	XP_049208796.1	KAI2467446.1	KAI0901382.1	KAK8862006.1	XP_066721093.1	KAK8038772.1	XP_025503921.1	XP_031897553.1	KAL3494632.1	KAF7597468.1	XP_025475163.1	KAL3434725.1	KAE8319670.1	XP_013425840.1	XP_014556996.1	TGO57425.1	XP_002422278.1	CAI5756094.1	KAF1942336.1	KAG5997895.1	KZL79218.1	XP_038744019.1	XP_049126801.1	ROW06825.1	EWC45886.1	KAH6662735.1	KAI1399128.1	XP_002491561.1	KAK3370814.1	KAF2801138.1	CAL9735527.1	XP_044692824.1	KAI1123530.1	KAF7539391.1	PHH67147.1	KAH7085178.1	XP_056772889.1	KAK3683372.1	KAK3951481.1	XP_033601923.1	XP_018177625.2	KAI4113561.1	XP_016586722.1	SGZ52249.1	MCJ1246029.1	TLD25903.1
B0XRM8	AroM	Shikimate pathway	CAF9936600.1	XP_049206150.1	KAI2473318.1	KAI0900384.1	KAK8863261.1	XP_066720659.1	KAK8039960.1	XP_025499420.1	XP_031904185.1	KAL3493432.1	KAF7597530.1	XP_025474079.1	KAL3435344.1	KAE8316766.1	XP_013428591.1	XP_014562126.1	*	*	*	KAF1941023.1	KAG5987586.1	KZL83223.1	XP_038740016.1	XP_049131798.1	ROV92039.1	EWC46139.1	KAH6679729.1	KAI1403857.1	*	KAK3371482.1	KAF2787955.1	*	XP_044691034.1	KAI1121192.1	KAF7532774.1	PHH65385.1	KAH7082839.1	XP_056784560.1	KAK3683546.1	KAK3950233.1	XP_033595807.1	XP_018179433.2	KAI4113831.1	XP_016590074.1	*	MCJ1244906.1	TLD38274.1
G5EB34	AroF	Shikimate pathway	CAF9938290.1,CAF9908285.1	XP_049211863.1,XP_049210415.1	KAI2468228.1,KAI2464369.1	KAI0894546.1,KAI0899337.1	KAK8878897.1,KAK8874354.1	XP_066716231.1	KAK8044494.1,KAK8056307.1	XP_025500879.1,XP_025502818.1	XP_031900297.1,XP_031905451.1	KAL3494601.1,KAL3496481.1	KAF7589868.1	XP_025474903.1,XP_025482324.1	KAL3434692.1,KAL3435534.1	KAE8308387.1,KAE8318696.1	XP_013424553.1,XP_013425680.1	XP_014560548.1,XP_014552264.1	TGO66992.1,TGO68085.1	XP_002418162.1,XP_002417154.1	CAI5756838.1,CAI5757919.1	KAF1948016.1,KAF1942697.1	KAG5987726.1	KZL85505.1,KZL84038.1	XP_038742888.1,XP_038748741.1	XP_049133496.1,XP_049124375.1	ROW08332.1,ROW11171.1	*	KAH6678344.1,KAH6675748.1	KAI1405094.1,KAI1399966.1	XP_002490334.1,XP_002493176.1	KAK3375871.1,KAK3362070.1	KAF2795248.1,KAF2790910.1	CAL9735313.1,CAL9736898.1	XP_044699645.1,XP_044696641.1	KAI1120359.1,KAI1133534.1	KAF7523775.1,KAF7518899.1	PHH60086.1,PHH66492.1	KAH7078136.1,KAH7072733.1	XP_056781856.1	KAK3682303.1,KAK3695246.1	KAK3952001.1,KAK3952270.1	XP_033603655.1,XP_033599693.1	XP_065456097.1,XP_018182138.2	KAI4116995.1,KAI4105296.1	XP_016585202.1,XP_016590424.1	SGZ49478.1	MCJ1251719.1,MCJ1247006.1	TLD37337.1,TLD07915.1,TLD39154.1
G5EB37	AroC	Shikimate pathway	CAF9925787.1	XP_049207815.1	KAI2466248.1	KAI0900170.1	KAK8868888.1	XP_066722129.1	KAK8051563.1	XP_025499613.1	XP_031901398.1	KAL3485833.1	KAF7593299.1	XP_025477233.1	KAL3432604.1	KAE8307819.1	XP_013428129.1	XP_014557290.1	*	*	*	KAF1944391.1	KAG5996684.1	KZL86221.1	XP_038739023.1	XP_049128053.1	ROW09602.1	EWC47887.1	KAH6676437.1	KAI1399500.1	*	KAK3379267.1	KAF2789564.1	CAL9735253.1	XP_044690569.1	KAI1127744.1	KAF7536719.1	PHH60945.1	KAH7061967.1	XP_056779188.1	KAK3688376.1	KAK3948440.1	XP_033597886.1	XP_065455783.1	KAI4117031.1	XP_016584155.1	*	MCJ1245529.1	TLD09654.1,TLD37710.1
P14843	ARO3	Shikimate pathway	*	*	*	*	*	*	*	*	*	*	*	*	*	*	*	*	*	*	*	*	*	*	*	*	*	*	*	*	*	*	*	*	*	*	*	*	*	*	*	*	*	*	*	*	*	*	*
Q9P4D8	HARO7	Shikimate pathway	*	*	*	*	*	*	*	*	*	*	*	*	*	*	*	*	*	XP_002417721.1	CAI5756854.1	*	*	*	*	*	*	*	*	*	XP_002493457.1	*	*	*	*	*	*	*	*	*	*	*	*	*	*	*	SGZ54191.1	*	*
Q5AME2	ARO1_Canal	Shikimate pathway	*	*	*	*	*	*	*	*	*	*	*	*	*	*	*	*	*	XP_002419765.1	CAI5759427.1	*	*	*	*	*	*	*	*	*	*	*	*	*	*	*	*	*	*	*	*	*	*	*	*	*	SGZ54571.1	*	*
P08566	ARO1_Yeast	Shikimate pathway	*	*	*	*	*	*	*	*	*	*	*	*	*	*	*	*	*	*	*	*	*	*	*	*	*	*	*	*	*	*	*	CAL9738274.1	*	*	*	*	*	*	*	*	*	*	*	*	*	*	*
A2RAL4	BglA	Tannins and gallate metabolism	*	XP_049207229.1	KAI2468592.1	KAI0901687.1	KAK8848492.1	*	KAK8022559.1	XP_025507346.1	*	KAL3495454.1	*	XP_025483376.1	KAL3433102.1	KAE8314956.1	XP_013429796.1	XP_014560598.1	TGO47534.1,TGO63333.1	*	*	KAF1938552.1	*	*	*	XP_049129946.1	ROW12591.1	*	KAH6675714.1,KAH6668019.1,KAH6668439.1	KAI1397363.1	*	KAK3369254.1	KAF2791007.1	*	XP_044692174.1	KAI1122690.1	*	*	KAH7070457.1	XP_056779181.1	KAK3681675.1	*	*	*	KAI4117423.1	XP_016584088.1	*	*	TLD36524.1
Q2UII1	AO090023000047	Tannins and gallate metabolism	*	*	KAI2463142.1	KAI0893069.1	*	*	*	XP_025499712.1,XP_025501077.1	*	KAL3482789.1	KAF7596966.1	XP_025474619.1,XP_025479293.1	KAL3431262.1,KAL3428954.1	KAE8312604.1	XP_013424845.1	*	TGO58862.1,TGO44485.1	*	*	*	*	KZL81466.1	XP_038742631.1	XP_049128145.1	*	*	KAH6675148.1	KAI1396612.1	*	KAK3377273.1	KAF2800731.1	*	*	KAI1126310.1	KAF7533176.1	*	*	XP_056784327.1	KAK3693011.1	*	XP_033602842.1	*	*	*	*	MCJ1250737.1	*
NRRL3_08276	TanX	Tannins and gallate metabolism	*	*	KAI2473570.1	KAI0898697.1	KAK8868763.1	XP_066722259.1	KAK8051438.1	XP_025504880.1	XP_031894644.1	KAL3494168.1	KAF7592389.1	XP_025475700.1	KAL3432545.1	KAE8307574.1	*	*	TGO67097.1	*	*	*	*	*	*	*	ROW09782.1	*	KAH6671694.1	KAI1400165.1	*	KAK3369041.1	*	*	*	KAI1120225.1	KAF7532209.1	*	*	XP_056774890.1	KAK3688167.1	KAK3955429.1	*	*	*	XP_016591472.1	*	*	*
P78581	AO090103000074	Tannins and gallate metabolism	*	XP_049210217.1	KAI2464431.1	KAI0896531.1	*	*	*	XP_025499898.1	XP_031897040.1	KAL3487606.1	KAF7594232.1	XP_025479197.1	KAL3429212.1,KAL3430158.1	KAE8314042.1	*	*	TGO66967.1	*	CAI5760088.1	*	*	KZL81696.1	XP_038751140.1	XP_049129704.1	ROW05690.1	*	KAH6672485.1	KAI1401698.1	*	*	*	*	*	KAI1126226.1	KAF7525227.1	*	KAH7071298.1	XP_056784261.1	*	*	*	*	*	*	*	*	*
A0A060TAG5	AgDC1	Tannins and gallate metabolism	*	*	KAI2470464.1	KAI0892774.1	KAK8872654.1	XP_066710565.1	KAK8041817.1	XP_025508360.1,XP_025498578.1	*	KAL3488181.1	*	XP_025481695.1	*	*	*	*	*	*	*	*	*	*	*	XP_049132141.1	*	*	*	KAI1396131.1	*	KAK3358505.1	*	*	*	KAI1122557.1	KAF7514756.1	*	*	*	KAK3681111.1	KAK3950040.1	*	*	*	XP_016591990.1	*	*	*
NRRL3_08275	TanR	Tannins and gallate metabolism	*	*	*	*	*	*	*	XP_025504879.1	XP_031894645.1	KAL3494169.1	KAF7592388.1	XP_025475702.1	KAL3432544.1	KAE8307572.1	*	*	*	*	*	*	*	*	*	*	*	*	*	*	*	*	*	*	*	*	*	*	*	XP_056773439.1	*	*	*	*	*	*	*	*	*
P47039	BNA3	Tryptophan metabolism	CAF9941888.1	XP_049214177.1	KAI2473492.1	KAI0900553.1	KAK8863296.1	XP_066720709.1	KAK8039911.1	XP_025505357.1	XP_031906196.1	KAL3488790.1	KAF7592854.1	XP_025480097.1	KAL3438503.1	KAE8308829.1	XP_013425662.1	XP_014550940.1	TGO66288.1	XP_002418220.1,XP_002418249.1	CAI5756762.1	KAF1945164.1	KAG5990055.1	KZL80268.1	XP_038740662.1	XP_049126904.1	ROW06882.1	EWC48700.1	KAH6683148.1	KAI1405574.1	XP_002493379.1	KAK3371869.1	KAF2800735.1	CAL9735906.1	XP_044692910.1	KAI1122793.1	KAF7537406.1	PHH59288.1	KAH7075601.1	XP_056780479.1	KAK3683463.1	KAK3949069.1	XP_033604744.1	XP_065457399.1	KAI4117977.1	XP_016586546.1	SGZ53477.1	MCJ1243996.1	TLD36840.1
P13228	Trp-3	Tryptophan metabolism	CAF9911475.1	*	KAI2468839.1	KAI0891323.1	KAK8862812.1	XP_066720525.1	KAK8040194.1	XP_025509422.1,XP_025500817.1	XP_031902374.1	KAL3496010.1	KAF7593008.1,KAF7588960.1	XP_025478066.1	KAL3439438.1	KAE8319353.1,KAE8312356.1,KAE8310943.1	XP_013423878.1	*	TGO57435.1	XP_002420208.1	CAI5759543.1	*	KAG5989021.1	KZL75614.1	XP_038747920.1	XP_049133942.1	ROW06959.1	EWC48721.1	KAH6682651.1	KAI1394712.1	XP_002491606.1	KAK3370993.1	*	CAL9735659.1	XP_044692921.1	KAI1123076.1	KAF7535809.1	PHH62735.1	*	XP_056782391.1	KAK3683323.1	KAK3952981.1	XP_033604565.1	XP_018176923.1	KAI4119478.1	XP_016584794.1	SGZ50427.1	MCJ1243961.1	TLD36894.1
[truncated: 20 more rows]
[truncated: 106 more columns]
